# Supplementary material for: Human CD4 cytotoxic T lymphocytes mediate potent tumor control in humanized immune system mice
Source: Commun Biol. 2023 Apr 25;6:447. doi: 10.1038/s42003-023-04812-3 (PMC10130128; doi:10.1038/s42003-023-04812-3)
Supplement: Supplementary file 4 — Supplementary Data 1 [file 42003_2023_4812_MOESM4_ESM.xlsx]

## Sheet: HLA alleles
Typing results with NMDP code	Typing results with NMDP code	Typing results with NMDP code	Typing results with NMDP code	Typing results with NMDP code	Typing results with NMDP code	Typing results with NMDP code	Typing results with NMDP code	Typing results with NMDP code	Typing results with NMDP code	Typing results with NMDP code	Typing results with NMDP code	Typing results with NMDP code	Typing results with NMDP code	Typing results with NMDP code	Typing results with NMDP code	Typing results with NMDP code	Typing results with NMDP code	Typing results with NMDP code	Typing results with NMDP code	Typing results with NMDP code	Typing results with NMDP code	Typing results with NMDP code
SampleID	A1	A2	B1	B2	C1	C2	DRB11	DRB12	DRB31	DRB32	DRB41	DRB42	DRB51	DRB52	DQB11	DQB12	DQA11	DQA12	DPB11	DPB12	DPA11	DPA12
HCT116	01:01:01	02:01:01	18:01:01	45:01:01	05:01:01	07:01:01	03:01:01	11:02:01	01:BZFC	02:02:01					02:EAHEJ	03:19:01	05:AMDP	05:EDYNX	104:01:01	04:02:01	01:EAZSX	01:EAZSX
HT29	01:01:01	24:03:01	35:01:01	44:03:01	04:01:01	04:01:01	04:02:01	07:01:01			01:AKWSB	01:03:01			02:ABHST	03:ECKSY	02:01:01	03:GWR	04:EBTJK	04:EBTJK	01:EAZSX	01:EAZSX
RAJI	03:01:01	03:01:01	15:10:01	15:10:01	03:04:02	04:01:01	03:01:01	10:01:01	02:02:01						02:EAHEJ	05:DKXSN	01:AE	05:AMDP	01:01:01	01:01:01	02:AEJU	02:AEJU
RKO	03:01:01	03:01:01	18:01:01	18:01:01	07:01:01	07:01:01	09:CWA	09:CWA			01:03:02	01:03:02			03:03:02	03:03:02	03:DNPNT	03:DNPNT	02:EBTJE	02:EBTJE	01:EAZSX	01:EAZSX
CA-46	11:02:01	11:02:01	27:04:01	27:04:01	12:02:02	12:02:02	08:03:02	08:03:02							06:01	06:01	01:ECGYU	01:ECGYU	05:DVKMX	05:DVKMX	02:AEJU	02:AEJU

## Sheet: Appendix
Sample ID	Locus	Reporting Allele	Segment Sequenced	Allele Database Version	Included Alleles
HCT116	A	01:01:01	Exon 1,2,3,4,5,6,7,8	3.48.0(Apr 2022)	01:01:01:01/01:01:01:02N/01:01:01:03/01:01:01:04/01:01:01:05/01:01:01:06/01:01:01:07/01:01:01:08/01:01:01:09/01:01:01:10/01:01:01:11/01:01:01:12/01:01:01:13/01:01:01:14/01:01:01:15/01:01:01:16/01:01:01:17/01:01:01:18/01:01:01:19/01:01:01:20/01:01:01:21/01:01:01:22/01:01:01:23/01:01:01:24/01:01:01:25/01:01:01:26/01:01:01:27/01:01:01:28/01:01:01:29/01:01:01:30/01:01:01:31/01:01:01:32/01:01:01:33/01…
HCT116	A	02:01:01	Exon 1,2,3,4,5,6,7,8	3.48.0(Apr 2022)	02:01:01:01/02:01:01:02L/02:01:01:03/02:01:01:04/02:01:01:05/02:01:01:06/02:01:01:07/02:01:01:08/02:01:01:09/02:01:01:10/02:01:01:11/02:01:01:12/02:01:01:13/02:01:01:14/02:01:01:15/02:01:01:16/02:01:01:17/02:01:01:18/02:01:01:19/02:01:01:20/02:01:01:21/02:01:01:22/02:01:01:23/02:01:01:24/02:01:01:25/02:01:01:26/02:01:01:27/02:01:01:28/02:01:01:29/02:01:01:30/02:01:01:31/02:01:01:32/02:01:01:33/02…
HCT116	B	18:01:01	Exon 1,2,3,4,5,6,7	3.48.0(Apr 2022)	18:01:01:01/18:01:01:02/18:01:01:03/18:01:01:04/18:01:01:05/18:01:01:06/18:01:01:07/18:01:01:08/18:01:01:09/18:01:01:10/18:01:01:11/18:01:01:12Q/18:01:01:13/18:01:01:14/18:01:01:15/18:01:01:16/18:01:01:17/18:01:01:18/18:01:01:19/18:01:01:20/18:01:01:21/18:01:01:22/18:01:01:23/18:01:01:24/18:01:01:25/18:01:01:26/18:01:01:27/18:01:01:28/18:01:01:29/18:01:01:30/18:01:01:31/18:01:01:32/18:01:01:33/18…
HCT116	B	45:01:01	Exon 1,2,3,4,5,6,7	3.48.0(Apr 2022)	45:01:01:01/45:01:01:02/45:01:01:03/45:01:01:04/45:01:01:05/45:01:01:06/45:01:01:07/45:01:01:08/45:01:01:09/45:01:01:10/45:01:01:11/45:01:01:12
HCT116	C	05:01:01	Exon 1,2,3,4,5,6,7,8	3.48.0(Apr 2022)	05:01:01:01/05:01:01:02/05:01:01:03/05:01:01:04/05:01:01:05/05:01:01:06/05:01:01:07/05:01:01:08/05:01:01:09/05:01:01:10/05:01:01:11/05:01:01:12/05:01:01:13/05:01:01:14/05:01:01:15/05:01:01:16/05:01:01:17/05:01:01:18/05:01:01:19/05:01:01:20/05:01:01:21/05:01:01:22/05:01:01:23/05:01:01:24/05:01:01:25/05:01:01:26/05:01:01:27/05:01:01:28/05:01:01:29/05:01:01:30/05:01:01:31/05:01:01:32/05:01:01:33/05:…
HCT116	C	07:01:01	Exon 1,2,3,4,5,6,7,8	3.48.0(Apr 2022)	07:01:01:01/07:01:01:02/07:01:01:03/07:01:01:04/07:01:01:05/07:01:01:06/07:01:01:07/07:01:01:08/07:01:01:09/07:01:01:10/07:01:01:11/07:01:01:12/07:01:01:13/07:01:01:14Q/07:01:01:15/07:01:01:16/07:01:01:17/07:01:01:18/07:01:01:19/07:01:01:20/07:01:01:21/07:01:01:22/07:01:01:23/07:01:01:24/07:01:01:25/07:01:01:26/07:01:01:27/07:01:01:28/07:01:01:29/07:01:01:30/07:01:01:31/07:01:01:32/07:01:01:33/07…
HCT116	DPA1	01:EAZSX	Exon 2,3,4	3.48.0(Apr 2022)	01:03:01:01/01:03:01:02/01:03:01:03/01:03:01:04/01:03:01:05/01:03:01:06/01:03:01:07/01:03:01:08/01:03:01:09/01:03:01:10/01:03:01:11/01:03:01:12/01:03:01:13/01:03:01:14/01:03:01:15/01:03:01:16/01:03:01:17/01:03:01:18Q/01:03:01:19/01:03:01:20/01:03:01:21/01:03:01:22/01:03:01:23/01:03:01:24/01:03:01:25/01:03:01:26/01:03:01:27/01:03:01:28/01:03:01:29/01:03:01:30/01:03:01:31/01:03:01:32/01:03:01:33/01…
HCT116	DPB1	04:02:01	Exon 2,3,4,5	3.48.0(Apr 2022)	04:02:01:01/04:02:01:02/04:02:01:03/04:02:01:04/04:02:01:05/04:02:01:06/04:02:01:07/04:02:01:08/04:02:01:09/04:02:01:10/04:02:01:11/04:02:01:12/04:02:01:13/04:02:01:14/04:02:01:15/04:02:01:16/04:02:01:17/04:02:01:18/04:02:01:19/04:02:01:20/04:02:01:21
HCT116	DPB1	104:01:01	Exon 2,3,4,5	3.48.0(Apr 2022)	104:01:01:01/104:01:01:02/104:01:01:03/104:01:01:04/104:01:01:05/104:01:01:06/104:01:01:07/104:01:01:08
HCT116	DQA1	05:AMDP	Exon 2,3,4	3.48.0(Apr 2022)	05:01:01:01/05:01:01:02/05:01:01:03/05:01:01:04/05:01:01:05/05:01:01:06/05:01:01:07/05:01:05/05:01:06/05:47
HCT116	DQA1	05:EDYNX	Exon 2,3,4	3.48.0(Apr 2022)	05:01:08/05:05:01:01/05:05:01:02/05:05:01:03/05:05:01:04/05:05:01:05/05:05:01:06/05:05:01:07/05:05:01:08/05:05:01:09/05:05:01:10/05:05:01:11/05:05:01:12/05:05:01:13/05:05:01:14/05:05:01:15/05:05:01:16/05:05:01:17/05:05:01:18/05:05:01:19/05:05:01:20/05:05:01:21/05:05:01:22/05:05:01:23/05:05:01:24/05:05:01:25/05:05:01:26/05:05:01:27/05:05:01:28/05:05:01:29/05:05:01:30/05:05:01:31/05:05:01:32/05:05:…
HCT116	DQB1	02:EAHEJ	Exon 2,3,4,5,6	3.48.0(Apr 2022)	02:01:01:01/02:01:01:02/02:01:01:03/02:01:01:04/02:01:01:05/02:01:01:06/02:01:01:07/02:01:01:08/02:01:01:09/02:01:01:10/02:01:01:11/02:01:01:12/02:01:01:13/02:163N/02:198
HCT116	DQB1	03:19:01	Exon 2,3,4,5,6	3.48.0(Apr 2022)	03:19:01:01/03:19:01:02Q
HCT116	DRB1	03:01:01	Exon 2,3,4,5,6	3.48.0(Apr 2022)	03:01:01:01/03:01:01:02/03:01:01:03/03:01:01:04/03:01:01:05/03:01:01:06
HCT116	DRB1	11:02:01	Exon 2,3,4,5,6	3.48.0(Apr 2022)	11:02:01:01/11:02:01:02/11:02:01:03
HCT116	DRB3	01:BZFC	Exon 2,3,4,5,6	3.48.0(Apr 2022)	01:01:02:01/01:01:02:02/01:01:02:03/01:01:02:04/01:01:02:05/01:01:02:06/01:62:01:01/01:62:01:02
HCT116	DRB3	02:02:01	Exon 2,3,4,5,6	3.48.0(Apr 2022)	02:02:01:01/02:02:01:02/02:02:01:03/02:02:01:04/02:02:01:05/02:02:01:06/02:02:01:07/02:02:01:08/02:02:01:09/02:02:01:10/02:02:01:11/02:02:01:12/02:02:01:13/02:02:01:14/02:02:01:15/02:02:01:16/02:02:01:17
HT29	A	01:01:01	Exon 1,2,3,4,5,6,7,8	3.48.0(Apr 2022)	01:01:01:01/01:01:01:02N/01:01:01:03/01:01:01:04/01:01:01:05/01:01:01:06/01:01:01:07/01:01:01:08/01:01:01:09/01:01:01:10/01:01:01:11/01:01:01:12/01:01:01:13/01:01:01:14/01:01:01:15/01:01:01:16/01:01:01:17/01:01:01:18/01:01:01:19/01:01:01:20/01:01:01:21/01:01:01:22/01:01:01:23/01:01:01:24/01:01:01:25/01:01:01:26/01:01:01:27/01:01:01:28/01:01:01:29/01:01:01:30/01:01:01:31/01:01:01:32/01:01:01:33/01…
HT29	A	24:03:01	Exon 1,2,3,4,5,6,7,8	3.48.0(Apr 2022)	24:03:01:01/24:03:01:02/24:03:01:03
HT29	B	35:01:01	Exon 1,2,3,4,5,6,7	3.48.0(Apr 2022)	35:01:01:01/35:01:01:02/35:01:01:03/35:01:01:04/35:01:01:05/35:01:01:06/35:01:01:07/35:01:01:08/35:01:01:09/35:01:01:10/35:01:01:11/35:01:01:12/35:01:01:13/35:01:01:14/35:01:01:15/35:01:01:16/35:01:01:17/35:01:01:18/35:01:01:19/35:01:01:20/35:01:01:21/35:01:01:22/35:01:01:23/35:01:01:24/35:01:01:25/35:01:01:26/35:01:01:27/35:01:01:28/35:01:01:29/35:01:01:30/35:01:01:31/35:01:01:32/35:01:01:33/35:…
HT29	B	44:03:01	Exon 1,2,3,4,5,6,7	3.48.0(Apr 2022)	44:03:01:01/44:03:01:02/44:03:01:03/44:03:01:04/44:03:01:05/44:03:01:06/44:03:01:07/44:03:01:08/44:03:01:09/44:03:01:10/44:03:01:11/44:03:01:12/44:03:01:13/44:03:01:14/44:03:01:15/44:03:01:16/44:03:01:17/44:03:01:18/44:03:01:19/44:03:01:20/44:03:01:21/44:03:01:22/44:03:01:23/44:03:01:24/44:03:01:25/44:03:01:26/44:03:01:27/44:03:01:28/44:03:01:29/44:03:01:30/44:03:01:31/44:03:01:32/44:03:01:33/44:…
HT29	C	04:01:01	Exon 1,2,3,4,5,6,7,8	3.48.0(Apr 2022)	04:01:01:01/04:01:01:02/04:01:01:03/04:01:01:04/04:01:01:05/04:01:01:06/04:01:01:07/04:01:01:08/04:01:01:09/04:01:01:10/04:01:01:11/04:01:01:12/04:01:01:13/04:01:01:14/04:01:01:15/04:01:01:16/04:01:01:17/04:01:01:18/04:01:01:19/04:01:01:20/04:01:01:21/04:01:01:22/04:01:01:23/04:01:01:24/04:01:01:25/04:01:01:26/04:01:01:27/04:01:01:28/04:01:01:29/04:01:01:31/04:01:01:32/04:01:01:33/04:01:01:34/04:…
HT29	DPA1	01:EAZSX	Exon 2,3,4	3.48.0(Apr 2022)	01:03:01:01/01:03:01:02/01:03:01:03/01:03:01:04/01:03:01:05/01:03:01:06/01:03:01:07/01:03:01:08/01:03:01:09/01:03:01:10/01:03:01:11/01:03:01:12/01:03:01:13/01:03:01:14/01:03:01:15/01:03:01:16/01:03:01:17/01:03:01:18Q/01:03:01:19/01:03:01:20/01:03:01:21/01:03:01:22/01:03:01:23/01:03:01:24/01:03:01:25/01:03:01:26/01:03:01:27/01:03:01:28/01:03:01:29/01:03:01:30/01:03:01:31/01:03:01:32/01:03:01:33/01…
HT29	DPB1	04:EBTJK	Exon 2,3,4,5	3.48.0(Apr 2022)	04:01:01:01/04:01:01:02/04:01:01:03/04:01:01:04/04:01:01:05/04:01:01:06/04:01:01:07/04:01:01:08/04:01:01:09/04:01:01:10/04:01:01:11/04:01:01:12/04:01:01:13/04:01:01:14/04:01:01:15/04:01:01:16/04:01:01:17/04:01:01:18/04:01:01:19/04:01:01:20/04:01:01:21/04:01:01:22/04:01:01:23/04:01:01:24N/04:01:01:25/04:01:01:26/04:01:01:27/04:01:01:28/04:01:01:29/04:01:01:30/04:01:01:31/04:01:01:32/04:01:01:33/04…
HT29	DQA1	02:01:01	Exon 2,3,4	3.48.0(Apr 2022)	02:01:01:01/02:01:01:02/02:01:01:03/02:01:01:04
HT29	DQA1	03:GWR	Exon 2,3,4	3.48.0(Apr 2022)	03:01:01:01/03:18
HT29	DQB1	02:ABHST	Exon 2,3,4,5,6	3.48.0(Apr 2022)	02:02:01:01/02:02:01:02/02:02:01:03/02:02:01:04/02:02:01:05/02:02:01:06/02:02:01:07/02:02:01:08/02:02:01:09/02:02:01:10/02:02:01:11/02:02:01:12/02:02:01:13/02:02:06:02/02:156
HT29	DQB1	03:ECKSY	Exon 2,3,4,5,6	3.48.0(Apr 2022)	03:02:01:01/03:02:01:02/03:02:01:03/03:02:01:04/03:02:01:05/03:02:01:06/03:02:01:07/03:02:01:08/03:02:01:09/03:02:01:10/03:02:01:11/03:02:01:12/03:289/03:416/03:484
HT29	DRB1	04:02:01	Exon 2,3,4,5,6	3.48.0(Apr 2022)
HT29	DRB1	07:01:01	Exon 2,3,4,5,6	3.48.0(Apr 2022)	07:01:01:01/07:01:01:02/07:01:01:04/07:01:01:05/07:01:01:06/07:01:01:07/07:01:01:08
HT29	DRB4	01:03:01	Exon 2,3,4,5,6	3.48.0(Apr 2022)	01:03:01:01/01:03:01:03/01:03:01:04/01:03:01:05/01:03:01:06/01:03:01:07/01:03:01:08/01:03:01:09/01:03:01:10/01:03:01:11/01:03:01:12/01:03:01:13N/01:03:01:14/01:03:01:15/01:03:01:16/01:03:01:17
HT29	DRB4	01:AKWSB	Exon 2,3,4,5,6	3.48.0(Apr 2022)	01:01:01:01/01:01:01:03/01:01:01:04/01:156
RAJI	A	03:01:01	Exon 1,2,3,4,5,6,7,8	3.48.0(Apr 2022)	03:01:01:01/03:01:01:03/03:01:01:04/03:01:01:05/03:01:01:06/03:01:01:07/03:01:01:08/03:01:01:09/03:01:01:10/03:01:01:11/03:01:01:12/03:01:01:13/03:01:01:14/03:01:01:15/03:01:01:16/03:01:01:17/03:01:01:18/03:01:01:19/03:01:01:20/03:01:01:21/03:01:01:22/03:01:01:23/03:01:01:24/03:01:01:25/03:01:01:26/03:01:01:27/03:01:01:28/03:01:01:29/03:01:01:30/03:01:01:31/03:01:01:32/03:01:01:33/03:01:01:34/03:…
RAJI	B	15:10:01	Exon 1,2,3,4,5,6,7	3.48.0(Apr 2022)	15:10:01:01/15:10:01:02/15:10:01:03/15:10:01:04/15:10:01:05/15:10:01:06/15:10:01:07/15:10:01:08/15:10:01:09/15:10:01:10
RAJI	C	03:04:02	Exon 1,2,3,4,5,6,7,8	3.48.0(Apr 2022)	03:04:02:01/03:04:02:02/03:04:02:03/03:04:02:04/03:04:02:05
RAJI	C	04:01:01	Exon 1,2,3,4,5,6,7,8	3.48.0(Apr 2022)	04:01:01:01/04:01:01:02/04:01:01:03/04:01:01:04/04:01:01:05/04:01:01:06/04:01:01:07/04:01:01:08/04:01:01:09/04:01:01:10/04:01:01:11/04:01:01:12/04:01:01:13/04:01:01:14/04:01:01:15/04:01:01:16/04:01:01:17/04:01:01:18/04:01:01:19/04:01:01:20/04:01:01:21/04:01:01:22/04:01:01:23/04:01:01:24/04:01:01:25/04:01:01:26/04:01:01:27/04:01:01:28/04:01:01:29/04:01:01:31/04:01:01:32/04:01:01:33/04:01:01:34/04:…
RAJI	DPA1	02:AEJU	Exon 2,3,4	3.48.0(Apr 2022)	02:02:02:01/02:02:02:02/02:02:02:03/02:02:02:04/02:02:02:05/02:02:02:07/02:02:02:08/02:02:02:09/02:02:02:10/02:02:02:11/02:02:02:12/02:02:02:13/02:02:02:14/02:64
RAJI	DPB1	01:01:01	Exon 2,3,4,5	3.48.0(Apr 2022)	01:01:01:01/01:01:01:02/01:01:01:03/01:01:01:04/01:01:01:05/01:01:01:06/01:01:01:07/01:01:01:08/01:01:01:09/01:01:01:10/01:01:01:11/01:01:01:12/01:01:01:13/01:01:01:14/01:01:01:15/01:01:01:16
RAJI	DQA1	01:AE	Exon 2,3,4	3.48.0(Apr 2022)	01:01:01:01/01:01:01:02/01:01:01:03/01:01:01:05/01:01:01:06/01:01:01:07/01:01:01:08/01:01:01:09/01:01:09:01/01:01:09:02/01:05:01:01/01:05:01:02/01:05:01:03/01:05:02:01/01:05:02:02
RAJI	DQA1	05:AMDP	Exon 2,3,4	3.48.0(Apr 2022)	05:01:01:01/05:01:01:02/05:01:01:03/05:01:01:04/05:01:01:05/05:01:01:06/05:01:01:07/05:01:05/05:01:06/05:47
RAJI	DQB1	02:EAHEJ	Exon 2,3,4,5,6	3.48.0(Apr 2022)	02:01:01:01/02:01:01:02/02:01:01:03/02:01:01:04/02:01:01:05/02:01:01:06/02:01:01:07/02:01:01:08/02:01:01:09/02:01:01:10/02:01:01:11/02:01:01:12/02:01:01:13/02:163N/02:198
RAJI	DQB1	05:DKXSN	Exon 2,3,4,5,6	3.48.0(Apr 2022)	05:01:01:01/05:01:01:02/05:01:01:03/05:01:01:04/05:01:01:05/05:01:01:06/05:01:01:07/05:01:01:08/05:01:01:09/05:01:01:10/05:01:01:11/05:01:01:12/05:01:01:13/05:01:01:14/05:01:01:15/05:01:01:16/05:01:01:17/05:01:01:18/05:01:01:19/05:01:01:20/05:01:01:21/05:01:01:22/05:01:01:23/05:01:01:24/05:01:24:01/05:01:24:02/05:01:33/05:01:40/05:237/05:263
RAJI	DRB1	03:01:01	Exon 2,3,4,5,6	3.48.0(Apr 2022)	03:01:01:01/03:01:01:02/03:01:01:03/03:01:01:04/03:01:01:05/03:01:01:06
RAJI	DRB1	10:01:01	Exon 2,3,4,5,6	3.48.0(Apr 2022)	10:01:01:01/10:01:01:03/10:01:01:04
RAJI	DRB3	02:02:01	Exon 2,3,4,5,6	3.48.0(Apr 2022)	02:02:01:01/02:02:01:02/02:02:01:03/02:02:01:04/02:02:01:05/02:02:01:06/02:02:01:07/02:02:01:08/02:02:01:09/02:02:01:10/02:02:01:11/02:02:01:12/02:02:01:13/02:02:01:14/02:02:01:15/02:02:01:16/02:02:01:17
RKO	A	03:01:01	Exon 1,2,3,4,5,6,7,8	3.48.0(Apr 2022)	03:01:01:01/03:01:01:03/03:01:01:04/03:01:01:05/03:01:01:06/03:01:01:07/03:01:01:08/03:01:01:09/03:01:01:10/03:01:01:11/03:01:01:12/03:01:01:13/03:01:01:14/03:01:01:15/03:01:01:16/03:01:01:17/03:01:01:18/03:01:01:19/03:01:01:20/03:01:01:21/03:01:01:22/03:01:01:23/03:01:01:24/03:01:01:25/03:01:01:26/03:01:01:27/03:01:01:28/03:01:01:29/03:01:01:30/03:01:01:31/03:01:01:32/03:01:01:33/03:01:01:34/03:…
RKO	B	18:01:01	Exon 1,2,3,4,5,6,7	3.48.0(Apr 2022)	18:01:01:01/18:01:01:02/18:01:01:03/18:01:01:04/18:01:01:05/18:01:01:06/18:01:01:07/18:01:01:08/18:01:01:09/18:01:01:10/18:01:01:11/18:01:01:12Q/18:01:01:13/18:01:01:14/18:01:01:15/18:01:01:16/18:01:01:17/18:01:01:18/18:01:01:19/18:01:01:20/18:01:01:21/18:01:01:22/18:01:01:23/18:01:01:24/18:01:01:25/18:01:01:26/18:01:01:27/18:01:01:28/18:01:01:29/18:01:01:30/18:01:01:31/18:01:01:32/18:01:01:33/18…
RKO	C	07:01:01	Exon 1,2,3,4,5,6,7,8	3.48.0(Apr 2022)	07:01:01:01/07:01:01:02/07:01:01:03/07:01:01:04/07:01:01:05/07:01:01:06/07:01:01:07/07:01:01:08/07:01:01:09/07:01:01:10/07:01:01:11/07:01:01:12/07:01:01:13/07:01:01:14Q/07:01:01:15/07:01:01:16/07:01:01:17/07:01:01:18/07:01:01:19/07:01:01:20/07:01:01:21/07:01:01:22/07:01:01:23/07:01:01:24/07:01:01:25/07:01:01:26/07:01:01:27/07:01:01:28/07:01:01:29/07:01:01:30/07:01:01:31/07:01:01:32/07:01:01:33/07…
RKO	DPA1	01:EAZSX	Exon 2,3,4	3.48.0(Apr 2022)	01:03:01:01/01:03:01:02/01:03:01:03/01:03:01:04/01:03:01:05/01:03:01:06/01:03:01:07/01:03:01:08/01:03:01:09/01:03:01:10/01:03:01:11/01:03:01:12/01:03:01:13/01:03:01:14/01:03:01:15/01:03:01:16/01:03:01:17/01:03:01:18Q/01:03:01:19/01:03:01:20/01:03:01:21/01:03:01:22/01:03:01:23/01:03:01:24/01:03:01:25/01:03:01:26/01:03:01:27/01:03:01:28/01:03:01:29/01:03:01:30/01:03:01:31/01:03:01:32/01:03:01:33/01…
RKO	DPB1	02:EBTJE	Exon 2,3,4,5	3.48.0(Apr 2022)	02:01:02:01/02:01:02:02/02:01:02:03/02:01:02:04/02:01:02:05/02:01:02:06/02:01:02:07/02:01:02:08/02:01:02:09/02:01:02:10/02:01:02:11/02:01:02:12/02:01:02:13/02:01:02:14/02:01:02:15/02:01:02:16/02:01:02:17/02:01:02:18/02:01:02:19/02:01:02:20/02:01:02:21/02:01:02:22/02:01:02:23/02:01:02:24/02:01:02:25/02:01:02:26/02:01:02:27/02:01:02:28/02:01:02:29/02:01:02:30/02:01:02:31/02:01:02:32/02:01:02:33/02:…
RKO	DQA1	03:DNPNT	Exon 2,3,4	3.48.0(Apr 2022)	03:02:01:01/03:02:01:02/03:03:01:01/03:03:01:02/03:03:01:03/03:03:01:04/03:03:01:05/03:03:01:06/03:03:01:07/03:03:01:08/03:03:01:09/03:03:01:10/03:03:01:11/03:03:01:12/03:03:01:13/03:03:01:14/03:03:01:15/03:03:01:16Q/03:03:01:17/03:03:04/03:09/03:17
RKO	DQB1	03:03:02	Exon 2,3,4,5,6	3.48.0(Apr 2022)	03:03:02:01/03:03:02:02/03:03:02:03/03:03:02:04/03:03:02:05/03:03:02:06/03:03:02:07/03:03:02:08/03:03:02:09
RKO	DRB1	09:CWA	Exon 2,3,4,5,6	3.48.0(Apr 2022)	09:01:02:01/09:01:02:02/09:01:02:03/09:01:02:04/09:01:02:05/09:01:02:06/09:01:02:07/09:01:02:08/09:31:02
RKO	DRB4	01:03:02	Exon 2,3,4,5,6	3.48.0(Apr 2022)	01:03:02:01/01:03:02:02
Sample ID	Locus	Reporting Allele	Segment Sequenced	Allele Database Version	Included Alleles
CA-46	A	11:02:01	Exon 1,2,3,4,5,6,7,8	3.48.0(Apr 2022)	11:02:01:01/11:02:01:02
CA-46	B	27:04:01	Exon 1,2,3,4,5,6,7	3.48.0(Apr 2022)
CA-46	C	12:02:02	Exon 1,2,3,4,5,6,7,8	3.48.0(Apr 2022)	12:02:02:01/12:02:02:02/12:02:02:03/12:02:02:04/12:02:02:05/12:02:02:06/12:02:02:07/12:02:02:08/12:02:02:09/12:02:02:10/12:02:02:11/12:02:02:12/12:02:02:13/12:02:02:14/12:02:02:15/12:02:02:16/12:02:02:17/12:02:02:18/12:02:02:19/12:02:02:20/12:02:02:21
CA-46	DPA1	02:AEJU	Exon 2,3,4	3.48.0(Apr 2022)	02:02:02:01/02:02:02:02/02:02:02:03/02:02:02:04/02:02:02:05/02:02:02:07/02:02:02:08/02:02:02:09/02:02:02:10/02:02:02:11/02:02:02:12/02:02:02:13/02:02:02:14/02:64
CA-46	DPB1	05:DVKMX	Exon 2,3,4,5	3.48.0(Apr 2022)	05:01:01:01/05:01:01:02/05:01:01:03/05:01:01:04/05:01:01:05/05:01:01:06/05:01:01:07/05:01:01:08/05:01:01:09/05:01:01:10/05:01:01:11/05:01:01:12/05:01:01:13/05:01:01:14/05:01:01:15/05:01:01:16/05:01:01:17/05:01:01:18/05:01:01:19/05:01:01:20/05:01:01:21/05:01:01:22/05:01:01:23/05:01:01:24/05:01:01:25/05:01:01:26/05:01:01:27/05:01:01:28/05:01:16/1273:01
CA-46	DQA1	01:ECGYU	Exon 2,3,4	3.48.0(Apr 2022)	01:03:01:01/01:03:01:02/01:03:01:03/01:03:01:04/01:03:01:05/01:03:01:06/01:03:01:07/01:03:01:08/01:03:01:09/01:03:01:10/01:03:01:11/01:03:01:12/01:65/01:76
CA-46	DQB1	06:01	Exon 2,3,4,5,6	3.48.0(Apr 2022)	06:01:01:01/06:01:01:02/06:01:01:03/06:01:15
CA-46	DRB1	08:03:02	Exon 2,3,4,5,6	3.48.0(Apr 2022)	08:03:02:01/08:03:02:02/08:03:02:03
