# Supplementary material for: Human CD4 cytotoxic T lymphocytes mediate potent tumor control in humanized immune system mice
Source: Commun Biol. 2023 Apr 25;6:447. doi: 10.1038/s42003-023-04812-3 (PMC10130128; doi:10.1038/s42003-023-04812-3)
Supplement: Supplementary file 5 — Supplementary Data 2 [file 42003_2023_4812_MOESM5_ESM.xlsx]

## Sheet: C1-PRF1_1580
Gene	fold.change	Description	pct.cluster.expressing	pct.out.of.cluster.cells.expressing	Localization
LAG3	3.72	lymphocyte-activation gene 3	0.975	0.682
LINC01480	3.43		0.512	0.077
CXCL13	3.27	chemokine (C-X-C motif) ligand 13	0.626	0.28
CCL5	3.09	chemokine (C-C motif) ligand 5	0.954	0.755
PRF1	3.06	perforin 1 (pore forming protein)	0.796	0.411
ADGRG1	2.79		0.592	0.09
CCL4	2.72	chemokine (C-C motif) ligand 4	0.642	0.261
PTMS	2.52	parathymosin	0.946	0.57
GNLY	2.4	granulysin	0.97	0.787
TSPAN13	2.35	tetraspanin 13	0.696	0.267
RDH10	2.27	retinol dehydrogenase 10 (all-trans)	0.601	0.231
RHOB	2.2	ras homolog family member B	0.687	0.311
GEM	2.19	GTP binding protein overexpressed in skeletal muscle	0.651	0.276
NMB	2.13	neuromedin B	0.48	0.266
GZMB	2.04	granzyme B (granzyme 2, cytotoxic T-lymphocyte-associated serine esterase 1)	0.718	0.362
HSPB1	2.02	heat shock 27kDa protein 1	0.703	0.491
GALNT2	1.98	polypeptide N-acetylgalactosaminyltransferase 2	0.649	0.295
C9orf3	1.93	chromosome 9 open reading frame 3	0.497	0.105
NKG7	1.89	natural killer cell granule protein 7	0.599	0.295
TNFSF9	1.88	tumor necrosis factor (ligand) superfamily, member 9	0.473	0.153
FAM3C	1.85	family with sequence similarity 3, member C	0.601	0.265
CST7	1.81	cystatin F (leukocystatin)	0.904	0.699
CSF1	1.79	colony stimulating factor 1 (macrophage)	0.488	0.266
CCL3	1.71	chemokine (C-C motif) ligand 3	0.278	0.104
ID2	1.68	inhibitor of DNA binding 2, dominant negative helix-loop-helix protein	0.869	0.652
GPR25	1.65	G protein-coupled receptor 25	0.511	0.222
CD70	1.63	CD70 molecule	0.508	0.279
IER5L	1.61	immediate early response 5-like	0.489	0.23
IFNG	1.6	interferon, gamma	0.435	0.185
PLS3	1.58	plastin 3	0.276	0.065
CD8A	1.55	CD8a molecule	0.192	0.096
GK	1.53	glycerol kinase	0.656	0.424
PTPN13	1.52	protein tyrosine phosphatase, non-receptor type 13 (APO-1/CD95 (Fas)-associated phosphatase)	0.471	0.195
IL17A	1.52	interleukin 17A	0.125	0.021

## Sheet: C2-IFIT3_634
Gene	fold.change	Description	pct.cluster.expressing	pct.out.of.cluster.cells.expressing	Localization
ISG15	2.78	ISG15 ubiquitin-like modifier	0.998	0.852
IFIT3	2.76	interferon-induced protein with tetratricopeptide repeats 3	0.748	0.266
CXCL10	2.73	chemokine (C-X-C motif) ligand 10	0.104	0.039
IFIT1	2.67	interferon-induced protein with tetratricopeptide repeats 1	0.823	0.29
RSAD2	2.66	radical S-adenosyl methionine domain containing 2	0.849	0.323
GZMB	2.51	granzyme B (granzyme 2, cytotoxic T-lymphocyte-associated serine esterase 1)	0.677	0.421
IFI6	2.46	interferon, alpha-inducible protein 6	0.991	0.809
OASL	2.46	2'-5'-oligoadenylate synthetase-like	0.972	0.697
MX1	2.35	myxovirus (influenza virus) resistance 1, interferon-inducible protein p78 (mouse)	0.986	0.776
GNLY	2.32	granulysin	0.965	0.816
CTSL	2.07	cathepsin L	0.806	0.472
TNFSF10	2.05	tumor necrosis factor (ligand) superfamily, member 10	0.868	0.646
IRF7	2.03	interferon regulatory factor 7	0.972	0.769
IFIT2	2.03	interferon-induced protein with tetratricopeptide repeats 2	0.375	0.098
IFI27	1.96	interferon, alpha-inducible protein 27	0.235	0.164
HERC5	1.88	HECT and RLD domain containing E3 ubiquitin protein ligase 5	0.77	0.423
CLIC3	1.88	chloride intracellular channel 3	0.599	0.314
GBP1	1.8	guanylate binding protein 1, interferon-inducible	0.828	0.646
CD38	1.78	CD38 molecule	0.44	0.17
LAP3	1.76	leucine aminopeptidase 3	0.899	0.647
CXCL13	1.71	chemokine (C-X-C motif) ligand 13	0.476	0.349
CCL4	1.69	chemokine (C-C motif) ligand 4	0.492	0.335
GZMA	1.68	granzyme A (granzyme 1, cytotoxic T-lymphocyte-associated serine esterase 3)	0.915	0.677
GBP4	1.65	guanylate binding protein 4	0.834	0.649
MT2A	1.65	metallothionein 2A	0.822	0.659
TNFSF13B	1.61	tumor necrosis factor (ligand) superfamily, member 13b	0.451	0.261
NFKBIZ	1.59	nuclear factor of kappa light polypeptide gene enhancer in B-cells inhibitor, zeta	0.89	0.76
CD83	1.59	CD83 molecule	0.662	0.505
STAT1	1.58	signal transducer and activator of transcription 1, 91kDa	0.964	0.854
GZMH	1.53	granzyme H (cathepsin G-like 2, protein h-CCPX)	0.282	0.11
TYMP	1.51	thymidine phosphorylase	0.992	0.924

## Sheet: C3-KLRB1_308
Gene	fold.change	Description	pct.cluster.expressing	pct.out.of.cluster.cells.expressing	Localization
PTPN13	1.97	protein tyrosine phosphatase, non-receptor type 13 (APO-1/CD95 (Fas)-associated phosphatase)	0.656	0.241
KLRB1	1.83	killer cell lectin-like receptor subfamily B, member 1	0.601	0.377
IL17A	1.78	interleukin 17A	0.188	0.038
CTSH	1.69	cathepsin H	0.74	0.478
GPR25	1.65	G protein-coupled receptor 25	0.461	0.281
ZFP36L1	1.58	ZFP36 ring finger protein-like 1	0.932	0.861
PLIN2	1.58	perilipin 2	0.766	0.695
TMIGD2	1.57	transmembrane and immunoglobulin domain containing 2	0.354	0.143
CCR6	1.56	chemokine (C-C motif) receptor 6	0.513	0.259

## Sheet: C4-IL7R_1764
Gene	fold.change	Description	pct.cluster.expressing	pct.out.of.cluster.cells.expressing	Localization
IL7R	2.32	interleukin 7 receptor	0.886	0.552
ANXA1	2.02	annexin A1	0.977	0.708
GZMA	1.89	granzyme A (granzyme 1, cytotoxic T-lymphocyte-associated serine esterase 3)	0.876	0.637
AHNAK	1.56	AHNAK nucleoprotein	0.982	0.944
HOPX	1.5	HOP homeobox	0.708	0.508

## Sheet: C5-Tnaive,Tcm_559
Gene	fold.change	Description	pct.cluster.expressing	pct.out.of.cluster.cells.expressing	Localization
TCF7	4.49	transcription factor 7 (T-cell specific, HMG-box)	0.941	0.264
FOS	3.88	FBJ murine osteosarcoma viral oncogene homolog	0.887	0.602
CCR7	3.61	chemokine (C-C motif) receptor 7	0.651	0.116
KLF2	3.05	Kruppel-like factor 2	0.911	0.582
LEF1	2.41	lymphoid enhancer-binding factor 1	0.633	0.098
S1PR1	2.41	sphingosine-1-phosphate receptor 1	0.726	0.272
SELL	2.36	selectin L	0.877	0.535
IL7R	2.23	interleukin 7 receptor	0.928	0.614
HBEGF	2.17	heparin-binding EGF-like growth factor	0.265	0.046
CRIP2	2.11	cysteine-rich protein 2	0.445	0.141
PLAC8	2.07	placenta-specific 8	0.411	0.041
SOCS1	2.06	suppressor of cytokine signaling 1	0.828	0.644
KLF3	2.02	Kruppel-like factor 3 (basic)	0.773	0.407
ANXA1	1.87	annexin A1	0.987	0.759
GPR183	1.82	G protein-coupled receptor 183	0.789	0.758
CORO1B	1.74	coronin, actin binding protein, 1B	0.746	0.554
LTB	1.71	lymphotoxin beta (TNF superfamily, member 3)	0.995	0.867
CD69	1.7	CD69 molecule	0.846	0.753
AQP3	1.62	aquaporin 3 (Gill blood group)	0.733	0.514
GADD45B	1.62	growth arrest and DNA-damage-inducible, beta	0.572	0.561
IGFBP4	1.6	insulin-like growth factor binding protein 4	0.313	0.147
SOCS3	1.59	suppressor of cytokine signaling 3	0.664	0.536
TIMP1	1.58	TIMP metallopeptidase inhibitor 1	0.83	0.612
YBX3	1.58	Y box binding protein 3	0.333	0.176
MARCKSL1	1.56	MARCKS-like 1	0.481	0.237
LMNA	1.51	lamin A/C	0.889	0.83
FOSB	1.51	FBJ murine osteosarcoma viral oncogene homolog B	0.572	0.452

## Sheet: C6-Prolif_691
Gene	fold.change	Description	pct.cluster.expressing	pct.out.of.cluster.cells.expressing	Localization
TUBA1B	5.72	tubulin, alpha 1b	0.975	0.768
STMN1	5.48	stathmin 1	0.902	0.263
MKI67	5.06	marker of proliferation Ki-67	0.819	0.122
TYMS	4.64	thymidylate synthetase	0.815	0.076
TUBB	4.33	tubulin, beta class I	0.964	0.668
HIST1H4C	3.79	histone cluster 1, H4c	0.693	0.474
CENPF	3.77	centromere protein F, 350/400kDa	0.647	0.109
TOP2A	3.68	topoisomerase (DNA) II alpha 170kDa	0.628	0.082
HMGB2	3.53	high mobility group box 2	0.939	0.654
ASPM	3.15	asp (abnormal spindle) homolog, microcephaly associated (Drosophila)	0.553	0.048
HMGN2	3.07	high mobility group nucleosomal binding domain 2	0.951	0.762
MCM7	2.93	minichromosome maintenance complex component 7	0.776	0.163
UBE2C	2.92	ubiquitin-conjugating enzyme E2C	0.447	0.025
H2AFZ	2.7	H2A histone family, member Z	0.97	0.804
SMC2	2.56	structural maintenance of chromosomes 2	0.796	0.151
MCM5	2.56	minichromosome maintenance complex component 5	0.796	0.291
NUSAP1	2.56	nucleolar and spindle associated protein 1	0.645	0.14
DUT	2.49	deoxyuridine triphosphatase	0.851	0.486
CDK1	2.43	cyclin-dependent kinase 1	0.566	0.06
PCNA	2.39	proliferating cell nuclear antigen	0.745	0.231
TPX2	2.25	TPX2, microtubule-associated	0.58	0.08
CKS1B	2.21	CDC28 protein kinase regulatory subunit 1B	0.638	0.123
MCM3	2.14	minichromosome maintenance complex component 3	0.744	0.266
CENPE	2.14	centromere protein E, 312kDa	0.482	0.077
CDT1	2.12	chromatin licensing and DNA replication factor 1	0.66	0.058
MCM4	2.12	minichromosome maintenance complex component 4	0.689	0.122
MYBL2	2.12	v-myb avian myeloblastosis viral oncogene homolog-like 2	0.554	0.035
TMPO	2.12	thymopoietin	0.881	0.438
TK1	2.1	thymidine kinase 1, soluble	0.563	0.054
CLSPN	2.07	claspin	0.638	0.065
PTTG1	2.06	pituitary tumor-transforming 1	0.796	0.41
CDC20	2.05	cell division cycle 20	0.379	0.022
ZWINT	2.04	ZW10 interacting kinetochore protein	0.68	0.049
UHRF1	2.03	ubiquitin-like with PHD and ring finger domains 1	0.563	0.03
TUBA1C	2.03	tubulin, alpha 1c	0.757	0.475
FEN1	2.02	flap structure-specific endonuclease 1	0.695	0.117
ASF1B	2	anti-silencing function 1B histone chaperone	0.577	0.037
MCM2	2	minichromosome maintenance complex component 2	0.611	0.09
FANCI	1.99	Fanconi anemia, complementation group I	0.657	0.096
KIFC1	1.99	kinesin family member C1	0.577	0.05
KIF22	1.97	kinesin family member 22	0.796	0.356
HIST1H1B	1.97	histone cluster 1, H1b	0.405	0.059
GINS2	1.96	GINS complex subunit 2 (Psf2 homolog)	0.53	0.052
CCNB2	1.96	cyclin B2	0.466	0.034
SMC4	1.94	structural maintenance of chromosomes 4	0.815	0.437
UBE2S	1.94	ubiquitin-conjugating enzyme E2S	0.857	0.687
ATAD2	1.93	ATPase family, AAA domain containing 2	0.671	0.156
PKMYT1	1.93	protein kinase, membrane associated tyrosine/threonine 1	0.502	0.031
DNAJC9	1.93	DnaJ (Hsp40) homolog, subfamily C, member 9	0.8	0.278
PLK1	1.93	polo-like kinase 1	0.337	0.025
HELLS	1.92	helicase, lymphoid-specific	0.619	0.131
CCNA2	1.92	cyclin A2	0.449	0.029
TUBB4B	1.92	tubulin, beta 4B class IVb	0.87	0.702
NUCKS1	1.9	nuclear casein kinase and cyclin-dependent kinase substrate 1	0.907	0.669
MCM6	1.9	minichromosome maintenance complex component 6	0.768	0.359
DHFR	1.88	dihydrofolate reductase	0.638	0.155
H2AFX	1.88	H2A histone family, member X	0.69	0.303
WDR34	1.85	WD repeat domain 34	0.65	0.077
DLGAP5	1.84	discs, large (Drosophila) homolog-associated protein 5	0.389	0.02
RRM1	1.83	ribonucleotide reductase M1	0.754	0.279
CENPM	1.83	centromere protein M	0.696	0.211
SLC25A5	1.83	solute carrier family 25 (mitochondrial carrier; adenine nucleotide translocator), member 5	0.949	0.841
HMGB1	1.83	high mobility group box 1	0.991	0.978
CDCA7	1.82	cell division cycle associated 7	0.696	0.242
MAD2L1	1.8	MAD2 mitotic arrest deficient-like 1 (yeast)	0.641	0.106
DTYMK	1.8	deoxythymidylate kinase (thymidylate kinase)	0.708	0.177
PHF19	1.8	PHD finger protein 19	0.849	0.424
CCNB1	1.8	cyclin B1	0.362	0.037
CDKN3	1.79	cyclin-dependent kinase inhibitor 3	0.512	0.049
RAN	1.79	RAN, member RAS oncogene family	0.978	0.908
HNRNPAB	1.79	heterogeneous nuclear ribonucleoprotein A/B	0.852	0.484
KIF14	1.76	kinesin family member 14	0.385	0.025
LIG1	1.74	ligase I, DNA, ATP-dependent	0.618	0.127
GTSE1	1.74	G-2 and S-phase expressed 1	0.44	0.023
TMEM106C	1.74	transmembrane protein 106C	0.7	0.248
KIF11	1.73	kinesin family member 11	0.509	0.064
BRCA1	1.71	breast cancer 1, early onset	0.541	0.045
RANBP1	1.71	RAN binding protein 1	0.904	0.618
PRKDC	1.71	protein kinase, DNA-activated, catalytic polypeptide	0.816	0.45
NCAPG	1.7	non-SMC condensin I complex, subunit G	0.456	0.046
CEP55	1.68	centrosomal protein 55kDa	0.52	0.068
KPNA2	1.68	karyopherin alpha 2 (RAG cohort 1, importin alpha 1)	0.716	0.464
RRM2	1.67	ribonucleotide reductase M2	0.407	0.019
HMGB3	1.67	high mobility group box 3	0.515	0.105
TPI1	1.67	triosephosphate isomerase 1	0.97	0.927
E2F1	1.66	E2F transcription factor 1	0.495	0.068
UBE2T	1.65	ubiquitin-conjugating enzyme E2T (putative)	0.559	0.071
CENPU	1.65	centromere protein U	0.546	0.056
CKAP2L	1.65	cytoskeleton associated protein 2-like	0.433	0.03
BIRC5	1.64	baculoviral IAP repeat containing 5	0.43	0.025
ATAD5	1.63	ATPase family, AAA domain containing 5	0.525	0.065
BRCA2	1.63	breast cancer 2, early onset	0.537	0.076
AURKB	1.62	aurora kinase B	0.407	0.026
NUF2	1.62	NUF2, NDC80 kinetochore complex component	0.456	0.049
ANP32E	1.62	acidic (leucine-rich) nuclear phosphoprotein 32 family, member E	0.852	0.607
HIST1H1E	1.62	histone cluster 1, H1e	0.647	0.394
NCAPD2	1.6	non-SMC condensin I complex, subunit D2	0.59	0.166
KIF20B	1.6	kinesin family member 20B	0.674	0.309
HMGA1	1.6	high mobility group AT-hook 1	0.757	0.411
KIF23	1.59	kinesin family member 23	0.418	0.041
HMMR	1.59	hyaluronan-mediated motility receptor (RHAMM)	0.357	0.02
CKAP5	1.59	cytoskeleton associated protein 5	0.586	0.237
NCAPG2	1.58	non-SMC condensin II complex, subunit G2	0.534	0.069
NCAPH	1.57	non-SMC condensin I complex, subunit H	0.525	0.103
CHAF1A	1.57	chromatin assembly factor 1, subunit A (p150)	0.531	0.105
FAM111B	1.56	family with sequence similarity 111, member B	0.356	0.02
HIST1H1D	1.56	histone cluster 1, H1d	0.603	0.359
TROAP	1.55	trophinin associated protein	0.391	0.028
CENPA	1.55	centromere protein A	0.359	0.02
EZH2	1.54	enhancer of zeste homolog 2 (Drosophila)	0.632	0.257
CHEK1	1.53	checkpoint kinase 1	0.535	0.076
CENPW	1.53	centromere protein W	0.507	0.064
FOXM1	1.53	forkhead box M1	0.447	0.04
RACGAP1	1.53	Rac GTPase activating protein 1	0.446	0.074
DTL	1.52	denticleless E3 ubiquitin protein ligase homolog (Drosophila)	0.423	0.024
KIF2C	1.52	kinesin family member 2C	0.392	0.028
CDCA2	1.52	cell division cycle associated 2	0.385	0.023
CDCA8	1.52	cell division cycle associated 8	0.389	0.022
GMNN	1.51	geminin, DNA replication inhibitor	0.585	0.145
FABP5	1.51	fatty acid binding protein 5 (psoriasis-associated)	0.679	0.313

## Sheet: C7-Treg_618
Gene	fold.change	Description	pct.cluster.expressing	pct.out.of.cluster.cells.expressing	Localization
FOXP3	4.51	forkhead box P3	0.95	0.145
IL2RA	2.23	interleukin 2 receptor, alpha	0.761	0.248
FCMR	2.19	Fas apoptotic inhibitory molecule 3	0.769	0.385
AQP3	2.04	aquaporin 3 (Gill blood group)	0.799	0.506
CD27	2	CD27 molecule	0.908	0.58
LTB	1.97	lymphotoxin beta (TNF superfamily, member 3)	0.974	0.868
TNFRSF4	1.95	tumor necrosis factor receptor superfamily, member 4	0.859	0.627
SAT1	1.92	spermidine/spermine N1-acetyltransferase 1	0.969	0.819
TIGIT	1.89	T cell immunoreceptor with Ig and ITIM domains	0.837	0.463
PMAIP1	1.88	phorbol-12-myristate-13-acetate-induced protein 1	0.744	0.398
RTKN2	1.88	rhotekin 2	0.799	0.467
GBP5	1.82	guanylate binding protein 5	0.929	0.685
CD7	1.75	CD7 molecule	0.629	0.362
PIM2	1.72	pim-2 oncogene	0.833	0.576
SELL	1.71	selectin L	0.743	0.545
LTA	1.71	lymphotoxin alpha	0.492	0.274
ITM2C	1.69	integral membrane protein 2C	0.387	0.18
HPGD	1.67	hydroxyprostaglandin dehydrogenase 15-(NAD)	0.597	0.335
ACP5	1.66	acid phosphatase 5, tartrate resistant	0.678	0.428
CCND2	1.66	cyclin D2	0.874	0.713
CCR6	1.61	chemokine (C-C motif) receptor 6	0.534	0.244
SOX4	1.61	SRY (sex determining region Y)-box 4	0.447	0.249
TTN	1.59	titin	0.4	0.126
HERC5	1.58	HECT and RLD domain containing E3 ubiquitin protein ligase 5	0.68	0.433
LAYN	1.56	layilin	0.536	0.203
BATF	1.56	basic leucine zipper transcription factor, ATF-like	0.875	0.672
TNFRSF18	1.56	tumor necrosis factor receptor superfamily, member 18	0.854	0.685
CTLA4	1.55	cytotoxic T-lymphocyte-associated protein 4	0.916	0.729
LGALS3	1.52	lectin, galactoside-binding, soluble, 3	0.9	0.783
LGMN	1.51	legumain	0.303	0.078
CTSC	1.51	cathepsin C	0.942	0.863

## Sheet: C8-Treg-TNFRSF9_397
Gene	fold.change	Description	pct.cluster.expressing	pct.out.of.cluster.cells.expressing	Localization
FOXP3	7.03	forkhead box P3	1	0.17
IL2RA	6.45	interleukin 2 receptor, alpha	0.957	0.254
TNFRSF4	4.39	tumor necrosis factor receptor superfamily, member 4	0.972	0.628
CD7	3.77	CD7 molecule	0.751	0.364
BATF	3.74	basic leucine zipper transcription factor, ATF-like	0.98	0.673
TIGIT	3.36	T cell immunoreceptor with Ig and ITIM domains	0.945	0.469
CD27	3.19	CD27 molecule	0.962	0.588
SAT1	3.09	spermidine/spermine N1-acetyltransferase 1	0.987	0.823
TNFRSF9	2.88	tumor necrosis factor receptor superfamily, member 9	0.662	0.19
LTB	2.78	lymphotoxin beta (TNF superfamily, member 3)	0.972	0.871
TNFRSF18	2.75	tumor necrosis factor receptor superfamily, member 18	0.977	0.683
PIM2	2.75	pim-2 oncogene	0.919	0.579
LAYN	2.73	layilin	0.814	0.197
LGMN	2.72	legumain	0.39	0.081
TBC1D4	2.71	TBC1 domain family, member 4	0.856	0.378
GBP5	2.66	guanylate binding protein 5	0.98	0.69
IL1R2	2.65	interleukin 1 receptor, type II	0.479	0.032
CCR8	2.6	chemokine (C-C motif) receptor 8	0.617	0.074
CTLA4	2.58	cytotoxic T-lymphocyte-associated protein 4	0.987	0.731
FCMR	2.52	Fas apoptotic inhibitory molecule 3	0.746	0.399
ADTRP	2.51	androgen-dependent TFPI-regulating protein	0.637	0.094
CTSC	2.48	cathepsin C	0.98	0.864
LAPTM4B	2.47	lysosomal protein transmembrane 4 beta	0.693	0.129
PMAIP1	2.44	phorbol-12-myristate-13-acetate-induced protein 1	0.824	0.405
SYNGR2	2.44	synaptogyrin 2	0.884	0.707
SATB1	2.44	SATB homeobox 1	0.698	0.443
GADD45A	2.38	growth arrest and DNA-damage-inducible, alpha	0.73	0.31
RTKN2	2.35	rhotekin 2	0.872	0.474
LTA	2.29	lymphotoxin alpha	0.594	0.276
ITM2C	2.25	integral membrane protein 2C	0.443	0.183
MALT1	2.2	mucosa associated lymphoid tissue lymphoma translocation gene 1	0.773	0.443
ACP5	2.2	acid phosphatase 5, tartrate resistant	0.766	0.431
CCND2	2.13	cyclin D2	0.919	0.716
ID3	2.09	inhibitor of DNA binding 3, dominant negative helix-loop-helix protein	0.37	0.145
CLEC7A	1.98	C-type lectin domain family 7, member A	0.516	0.047
HPGD	1.93	hydroxyprostaglandin dehydrogenase 15-(NAD)	0.617	0.343
APLP2	1.91	amyloid beta (A4) precursor-like protein 2	0.645	0.255
AQP3	1.9	aquaporin 3 (Gill blood group)	0.761	0.518
ZC2HC1A	1.9	zinc finger, C2HC-type containing 1A	0.506	0.242
SERPINB9	1.88	serpin peptidase inhibitor, clade B (ovalbumin), member 9	0.798	0.521
CCR6	1.88	chemokine (C-C motif) receptor 6	0.552	0.253
AC133644.2	1.87		0.489	0.118
TYMP	1.81	thymidine phosphorylase	0.985	0.927
ICOS	1.8	inducible T-cell co-stimulator	0.965	0.861
ZBTB32	1.77	zinc finger and BTB domain containing 32	0.554	0.22
TNIP3	1.76	TNFAIP3 interacting protein 3	0.481	0.188
SOX4	1.72	SRY (sex determining region Y)-box 4	0.537	0.25
ARG2	1.7	arginase 2	0.375	0.059
HERC5	1.7	HECT and RLD domain containing E3 ubiquitin protein ligase 5	0.743	0.437
LGALS3	1.69	lectin, galactoside-binding, soluble, 3	0.947	0.784
FRMD4B	1.69	FERM domain containing 4B	0.804	0.55
HLA-DMA	1.68	major histocompatibility complex, class II, DM alpha	0.567	0.271
TTN	1.67	titin	0.486	0.13
PTP4A3	1.67	protein tyrosine phosphatase type IVA, member 3	0.401	0.144
NCR3	1.66	natural cytotoxicity triggering receptor 3	0.516	0.276
DDIT4	1.64	DNA-damage-inducible transcript 4	0.907	0.779
TBC1D8	1.63	TBC1 domain family, member 8 (with GRAM domain)	0.327	0.02
HLF	1.62	hepatic leukemia factor	0.368	0.115
CCR1	1.61	chemokine (C-C motif) receptor 1	0.466	0.215
ZNF331	1.61	zinc finger protein 331	0.743	0.623
CD74	1.6	CD74 molecule, major histocompatibility complex, class II invariant chain	0.995	0.982
TSPYL2	1.6	TSPY-like 2	0.479	0.241
SOCS3	1.59	suppressor of cytokine signaling 3	0.756	0.534
IL1R1	1.58	interleukin 1 receptor, type I	0.33	0.024
LAIR2	1.56	leukocyte-associated immunoglobulin-like receptor 2	0.345	0.166
MZB1	1.55	marginal zone B and B1 cell-specific protein	0.388	0.115
CD177	1.55	CD177 molecule	0.151	0.013
CSF1	1.54	colony stimulating factor 1 (macrophage)	0.685	0.295
ENO1	1.54	enolase 1, (alpha)	0.987	0.954
GNG8	1.53	guanine nucleotide binding protein (G protein), gamma 8	0.234	0.014
FTL	1.53	ferritin, light polypeptide	0.977	0.939
CD79B	1.53	CD79b molecule, immunoglobulin-associated beta	0.557	0.296
PTGIR	1.51	prostaglandin I2 (prostacyclin) receptor (IP)	0.343	0.04
CXCR6	1.51	chemokine (C-X-C motif) receptor 6	0.889	0.741
NR4A1	1.51	nuclear receptor subfamily 4, group A, member 1	0.557	0.457

## Sheet: C9-Treg-Prolif_197
Gene	fold.change	Description	pct.cluster.expressing	pct.out.of.cluster.cells.expressing	Localization
TUBB	4.87	tubulin, beta class I	0.99	0.69
STMN1	4.84	stathmin 1	0.975	0.309
TUBA1B	4.67	tubulin, alpha 1b	0.98	0.783
IL2RA	4.26	interleukin 2 receptor, alpha	0.975	0.275
FOXP3	3.92	forkhead box P3	0.919	0.198
HIST1H4C	3.41	histone cluster 1, H4c	0.787	0.487
MKI67	3.37	marker of proliferation Ki-67	0.797	0.175
LTA	2.98	lymphotoxin alpha	0.843	0.278
HMGB2	2.95	high mobility group box 2	0.959	0.675
HMGN2	2.78	high mobility group nucleosomal binding domain 2	0.99	0.775
TYMS	2.7	thymidylate synthetase	0.797	0.132
TNFRSF4	2.68	tumor necrosis factor receptor superfamily, member 4	0.959	0.639
PTTG1	2.66	pituitary tumor-transforming 1	0.914	0.435
H2AFZ	2.58	H2A histone family, member Z	0.985	0.816
ENO1	2.52	enolase 1, (alpha)	0.995	0.955
BATF	2.52	basic leucine zipper transcription factor, ATF-like	0.98	0.682
TNFRSF9	2.51	tumor necrosis factor receptor superfamily, member 9	0.766	0.201
CCND2	2.48	cyclin D2	0.985	0.72
ASPM	2.45	asp (abnormal spindle) homolog, microcephaly associated (Drosophila)	0.635	0.084
CEP55	2.44	centrosomal protein 55kDa	0.777	0.094
UBE2C	2.43	ubiquitin-conjugating enzyme E2C	0.497	0.055
MCM7	2.4	minichromosome maintenance complex component 7	0.853	0.207
TOP2A	2.39	topoisomerase (DNA) II alpha 170kDa	0.599	0.124
CENPF	2.39	centromere protein F, 350/400kDa	0.635	0.15
PCNA	2.37	proliferating cell nuclear antigen	0.843	0.267
DUT	2.37	deoxyuridine triphosphatase	0.904	0.512
ID3	2.36	inhibitor of DNA binding 3, dominant negative helix-loop-helix protein	0.64	0.143
NUSAP1	2.23	nucleolar and spindle associated protein 1	0.706	0.177
TMPO	2.23	thymopoietin	0.949	0.469
HIST1H1B	2.22	histone cluster 1, H1b	0.406	0.085
MCM5	2.21	minichromosome maintenance complex component 5	0.878	0.327
CTSC	2.2	cathepsin C	1	0.867
TK1	2.18	thymidine kinase 1, soluble	0.64	0.09
TPX2	2.18	TPX2, microtubule-associated	0.67	0.115
MYBL2	2.17	v-myb avian myeloblastosis viral oncogene homolog-like 2	0.675	0.071
SMC2	2.16	structural maintenance of chromosomes 2	0.878	0.198
FEN1	2.15	flap structure-specific endonuclease 1	0.792	0.158
RANBP1	2.1	RAN binding protein 1	0.934	0.638
MCM3	2.09	minichromosome maintenance complex component 3	0.838	0.3
ZWINT	2.05	ZW10 interacting kinetochore protein	0.761	0.094
TUBA1C	2.05	tubulin, alpha 1c	0.878	0.493
DNAJC9	2.03	DnaJ (Hsp40) homolog, subfamily C, member 9	0.924	0.313
CKS1B	2.03	CDC28 protein kinase regulatory subunit 1B	0.721	0.16
SYNGR2	2.03	synaptogyrin 2	0.934	0.711
LAPTM4B	2.02	lysosomal protein transmembrane 4 beta	0.766	0.144
IL10	2.01	interleukin 10	0.193	0.024
TNFRSF18	2	tumor necrosis factor receptor superfamily, member 18	0.964	0.692
CD7	2	CD7 molecule	0.746	0.376
CCR8	1.98	chemokine (C-C motif) receptor 8	0.67	0.089
CLSPN	1.97	claspin	0.736	0.105
E2F1	1.97	E2F transcription factor 1	0.69	0.094
IL1R2	1.95	interleukin 1 receptor, type II	0.497	0.045
HNRNPAB	1.95	heterogeneous nuclear ribonucleoprotein A/B	0.919	0.51
MCM2	1.94	minichromosome maintenance complex component 2	0.716	0.126
GINS2	1.92	GINS complex subunit 2 (Psf2 homolog)	0.66	0.084
ARG2	1.91	arginase 2	0.584	0.063
PHF19	1.91	PHD finger protein 19	0.934	0.454
MAD2L1	1.9	MAD2 mitotic arrest deficient-like 1 (yeast)	0.731	0.144
CCNB2	1.9	cyclin B2	0.538	0.064
LGMN	1.9	legumain	0.386	0.09
ASF1B	1.89	anti-silencing function 1B histone chaperone	0.716	0.074
MCM4	1.89	minichromosome maintenance complex component 4	0.751	0.163
TMEM106C	1.88	transmembrane protein 106C	0.863	0.277
NUCKS1	1.88	nuclear casein kinase and cyclin-dependent kinase substrate 1	0.975	0.685
CENPE	1.88	centromere protein E, 312kDa	0.533	0.106
CDT1	1.87	chromatin licensing and DNA replication factor 1	0.706	0.102
PKMYT1	1.87	protein kinase, membrane associated tyrosine/threonine 1	0.624	0.063
SMC4	1.85	structural maintenance of chromosomes 4	0.939	0.462
PMAIP1	1.84	phorbol-12-myristate-13-acetate-induced protein 1	0.914	0.415
UBE2T	1.83	ubiquitin-conjugating enzyme E2T (putative)	0.716	0.103
KIFC1	1.83	kinesin family member C1	0.629	0.088
RAN	1.83	RAN, member RAS oncogene family	0.985	0.913
PLK1	1.82	polo-like kinase 1	0.386	0.047
CTLA4	1.82	cytotoxic T-lymphocyte-associated protein 4	0.98	0.739
HELLS	1.81	helicase, lymphoid-specific	0.731	0.165
RRM1	1.79	ribonucleotide reductase M1	0.853	0.312
CDK1	1.78	cyclin-dependent kinase 1	0.609	0.097
HLA-DQA1	1.78	major histocompatibility complex, class II, DQ alpha 1	0.503	0.16
KIF20B	1.77	kinesin family member 20B	0.802	0.332
CKS2	1.77	CDC28 protein kinase regulatory subunit 2	0.843	0.446
HSP90AB1	1.77	heat shock protein 90kDa alpha (cytosolic), class B member 1	0.995	0.923
TNFRSF8	1.76	tumor necrosis factor receptor superfamily, member 8	0.548	0.049
CENPW	1.75	centromere protein W	0.665	0.093
PTP4A3	1.75	protein tyrosine phosphatase type IVA, member 3	0.64	0.145
H2AFX	1.75	H2A histone family, member X	0.772	0.329
ITM2C	1.75	integral membrane protein 2C	0.518	0.189
ATAD2	1.74	ATPase family, AAA domain containing 2	0.736	0.193
CCNB1	1.74	cyclin B1	0.391	0.061
CENPM	1.73	centromere protein M	0.777	0.245
LAYN	1.73	layilin	0.751	0.218
PIM2	1.73	pim-2 oncogene	0.904	0.59
HIST1H1D	1.73	histone cluster 1, H1d	0.655	0.376
LAIR2	1.72	leukocyte-associated immunoglobulin-like receptor 2	0.523	0.167
KIF22	1.71	kinesin family member 22	0.873	0.387
KPNA2	1.71	karyopherin alpha 2 (RAG cohort 1, importin alpha 1)	0.848	0.479
ANP32E	1.69	acidic (leucine-rich) nuclear phosphoprotein 32 family, member E	0.944	0.623
GADD45A	1.69	growth arrest and DNA-damage-inducible, alpha	0.797	0.32
TYMP	1.69	thymidine phosphorylase	0.995	0.929
TPI1	1.68	triosephosphate isomerase 1	0.99	0.929
CDKN3	1.67	cyclin-dependent kinase inhibitor 3	0.548	0.083
MCM6	1.67	minichromosome maintenance complex component 6	0.792	0.389
CD177	1.67	CD177 molecule	0.228	0.015
FANCI	1.66	Fanconi anemia, complementation group I	0.695	0.137
CCNA2	1.66	cyclin A2	0.482	0.06
HIST1H1C	1.66	histone cluster 1, H1c	0.695	0.382
LTB	1.66	lymphotoxin beta (TNF superfamily, member 3)	0.964	0.875
CCR1	1.65	chemokine (C-C motif) receptor 1	0.675	0.216
TIGIT	1.65	T cell immunoreceptor with Ig and ITIM domains	0.914	0.484
UBE2S	1.65	ubiquitin-conjugating enzyme E2S	0.909	0.698
CKAP2L	1.63	cytoskeleton associated protein 2-like	0.508	0.058
TUBB4B	1.63	tubulin, beta 4B class IVb	0.924	0.713
CHAF1A	1.62	chromatin assembly factor 1, subunit A (p150)	0.67	0.133
TBC1D4	1.62	TBC1 domain family, member 4	0.848	0.392
LIG1	1.61	ligase I, DNA, ATP-dependent	0.716	0.161
UHRF1	1.61	ubiquitin-like with PHD and ring finger domains 1	0.579	0.069
EZH2	1.61	enhancer of zeste homolog 2 (Drosophila)	0.812	0.279
NPM1	1.61	nucleophosmin (nucleolar phosphoprotein B23, numatrin)	0.995	0.967
CHEK1	1.6	checkpoint kinase 1	0.66	0.107
GTSE1	1.6	G-2 and S-phase expressed 1	0.513	0.052
NUF2	1.6	NUF2, NDC80 kinetochore complex component	0.528	0.077
FAM111B	1.59	family with sequence similarity 111, member B	0.467	0.042
NDC80	1.59	NDC80 kinetochore complex component	0.655	0.135
NCAPG	1.59	non-SMC condensin I complex, subunit G	0.543	0.074
CENPA	1.59	centromere protein A	0.437	0.044
CD27	1.59	CD27 molecule	0.893	0.602
DDIT4	1.58	DNA-damage-inducible transcript 4	0.954	0.782
CENPU	1.57	centromere protein U	0.629	0.09
NCAPH	1.57	non-SMC condensin I complex, subunit H	0.599	0.132
DLGAP5	1.57	discs, large (Drosophila) homolog-associated protein 5	0.406	0.047
SAT1	1.57	spermidine/spermine N1-acetyltransferase 1	0.99	0.828
ENTPD1	1.56	ectonucleoside triphosphate diphosphohydrolase 1	0.391	0.065
SLC25A5	1.56	solute carrier family 25 (mitochondrial carrier; adenine nucleotide translocator), member 5	0.959	0.849
NR4A1	1.56	nuclear receptor subfamily 4, group A, member 1	0.68	0.456
BRCA2	1.55	breast cancer 2, early onset	0.655	0.107
BUB1	1.55	BUB1 mitotic checkpoint serine/threonine kinase	0.543	0.07
KIF11	1.55	kinesin family member 11	0.558	0.096
HMGB1	1.55	high mobility group box 1	1	0.979
HLA-DPA1	1.55	major histocompatibility complex, class II, DP alpha 1	0.873	0.541
HIST1H1E	1.54	histone cluster 1, H1e	0.655	0.413
GPI	1.53	glucose-6-phosphate isomerase	0.959	0.731
BRCA1	1.52	breast cancer 1, early onset	0.604	0.08
GMNN	1.52	geminin, DNA replication inhibitor	0.695	0.175
BIRC5	1.52	baculoviral IAP repeat containing 5	0.426	0.056
ZBTB32	1.52	zinc finger and BTB domain containing 32	0.635	0.227
HSPD1	1.52	heat shock 60kDa protein 1 (chaperonin)	0.949	0.728
MALT1	1.52	mucosa associated lymphoid tissue lymphoma translocation gene 1	0.822	0.451
HLA-DRB5	1.52	major histocompatibility complex, class II, DR beta 5	0.817	0.624
DTYMK	1.51	deoxythymidylate kinase (thymidylate kinase)	0.716	0.217
AURKB	1.51	aurora kinase B	0.391	0.056
HLA-DQA2	1.51	major histocompatibility complex, class II, DQ alpha 2	0.497	0.148
GBP5	1.51	guanylate binding protein 5	0.98	0.699
CDC20	1.5	cell division cycle 20	0.371	0.049
CD74	1.5	CD74 molecule, major histocompatibility complex, class II invariant chain	1	0.983
