# Supplementary material for: Human CD4 cytotoxic T lymphocytes mediate potent tumor control in humanized immune system mice
Source: Commun Biol. 2023 Apr 25;6:447. doi: 10.1038/s42003-023-04812-3 (PMC10130128; doi:10.1038/s42003-023-04812-3)
Supplement: Supplementary file 6 — Supplementary Data 3 [file 42003_2023_4812_MOESM6_ESM.xlsx]

## Sheet: Fig 1 and Sup Fig 1B
Fig 1A tumor growth curve
Mouse ID	Tumor growth outcome	Tumor volume (mm3)
		Days post tumor implantation
		0	7	10	13	17	20	24	28	32	35	38	42	45	49	52	55	59	62
11514-1	Regression	0	43.6136	56.2699	71.1	103.14	203.03	175.3	280.03	388.37	495.28	491.21	581.05	669.16	537.6	333.88	195.8	110.19	97.63
11514-2	Regression	0	92.4276	124.718	192.25	586.28	579.9	752.31	979.69	1014.14	1349.57	1371.02	1493.31	1478.24	1453.29	1497.14	1540.05	719.21	351.32
11623-3	Regression	0	96.1613	157.334	208.8	585.99	644.48	788.53	1167.81	980.76	1453.85	1725.84	1978.62	1655.06	1435.66	910.08	571.57
11623-4	Regression	0	86.2031	186.638	338.76	610.68	820.33	974.07	1273.4	1200.05	1234.73	949.15	314.83	226.2	130.46	122.27	140.71	62.37	44.14
11623-5	Progression	0	96.9972	158.978	236.9	291.34	640.16	762.04	940.37	1165.68	1373.61	1627.53	1737.7	1980.64	2235.82
11628-2	Progression	0	154.913	93.7873	131.34	229.31	320.89	338.25	566.73	570.98	731.24	992.63	1278.42	1470.2	1593.4	1781.95	1958.45
11629-3	Rejection	0	148.356	289.986	274.08	355.82	573.19	256.4	114.24	0	0	0	0	0	0	0	0	0	0
11629-4	Rejection	0	99.4649	96.3124	0	0	0	0	0	0	0	0	0	0	0	0	0	0	0
11629-5	Rejection	0	29.8336	56.1854	88.13	150.58	181.84	129.38	0	0	0	0	0	0	0	0	0	0	0
Fig 1A pie chart
Animal ID	Sex	Batch	Outcome	Strain
11230-10	F	2	Progression	HIS
11234-4	F	2	Progression	HIS
11338-2	F	2	Progression	HIS
11338-3	F	2	Progression	HIS
11338-6	F	1	Progression	HIS
11339-10	F	2	Progression	HIS
11339-8	F	2	Progression	HIS
11339-9	F	2	Progression	HIS
11340-5	F	2	Progression	HIS
11340-6	F	2	Progression	HIS
11341-12	F	2	Progression	HIS
11341-4	F	2	Progression	HIS
11352-2	F	1	Progression	HIS
11352-6	F	1	Progression	HIS
11413-5 (11415-5)	F	1	Progression	HIS
11414-7 (11403-7)	F	1	Progression	HIS
11453-6	F	1	Progression	HIS
11466-4RE	F	2	Progression	HIS
11611-5	F	1	Progression	HIS
11611-9	F	1	Progression	HIS
11612-7	F	1	Progression	HIS
11612-8	F	1	Progression	HIS
11623-5	F	1	Progression	HIS
11675-7	F	2	Progression	HIS
11715-7	F	2	Progression	HIS
11716-11	F	1	Progression	HIS
11716-4	F	1	Progression	HIS
11716-5	F	1	Progression	HIS
11716-6	F	1	Progression	HIS
11718-3	F	2	Progression	HIS
11719-9	F	2	Progression	HIS
25411-9	F	3	Progression	HIS
25412-13	F	3	Progression	HIS
25415-5	F	3	Progression	HIS
11231-7	F	2	Regression	HIS
11231-8	F	2	Regression	HIS
11233-7RE	F	2	Regression	HIS
11234-3	F	2	Regression	HIS
11234-5	F	2	Regression	HIS
11434-11	F	1	Regression	HIS
11434-8	F	1	Regression	HIS			55
11467-7	F	2	Regression	HIS
11467-8	F	2	Regression	HIS
11541-4	F	1	Regression	HIS
11546-3	F	1	Regression	HIS
11551-5	F	1	Regression	HIS
11611-4	F	1	Regression	HIS
11623-3	F	1	Regression	HIS
11623-4	F	1	Regression	HIS
11675-8	F	2	Regression	HIS
550-10	F	1	Regression	HIS
550-5	F	1	Regression	HIS
11230-9	F	2	Rejection	HIS
11233-6	F	2	Rejection	HIS
11265-10	F	2	Rejection	HIS
11265-11	F	2	Rejection	HIS
11265-5	F	2	Rejection	HIS
11352-1	F	1	Rejection	HIS
11400_3	F	1	Rejection	HIS
11400_7	F	1	Rejection	HIS
11415_10	F	1	Rejection	HIS
11415_9	F	1	Rejection	HIS
11429-6	F	1	Rejection	HIS
11433-16	F	1	Rejection	HIS
11453-3	F	1	Rejection	HIS
11453-4	F	1	Rejection	HIS
11453-5	F	1	Rejection	HIS
11453-7	F	1	Rejection	HIS
11541-3	F	1	Rejection	HIS
11541-5	F	1	Rejection	HIS
11546-4	F	1	Rejection	HIS
11546-5	F	1	Rejection	HIS
11546-6	F	1	Rejection	HIS
11546-7	F	1	Rejection	HIS
11613-10	F	1	Rejection	HIS
11613-8	F	1	Rejection	HIS
11629-3	F	1	Rejection	HIS
11629-4	F	1	Rejection	HIS
11629-5	F	1	Rejection	HIS
11716-8	F	1	Rejection	HIS
11754_1	F	1	Rejection	HIS
11758_5	F	1	Rejection	HIS
11758_7	F	1	Rejection	HIS
25410-12	F	3	Rejection	HIS
25410-2	F	3	Rejection	HIS
25410-8	F	3	Rejection	HIS
25413-10	F	3	Rejection	HIS
25414-10	F	3	Rejection	HIS
25414-8	F	3	Rejection	HIS
25414-9	F	3	Rejection	HIS
25415-4	F	3	Rejection	HIS
25415-7	F	3	Rejection	HIS
25416-1	F	3	Rejection	HIS
25416-11	F	3	Rejection	HIS
25416-2	F	3	Rejection	HIS
25416-3	F	3	Rejection	HIS
25416-6	F	3	Rejection	HIS
25424-T3	F	3	Rejection	HIS
25424-T6	F	3	Rejection	HIS
25425-T3	F	3	Rejection	HIS
25425-T7	F	3	Rejection	HIS
25426-T13	F	3	Rejection	HIS
25426-T14	F	3	Rejection	HIS
25426-T7	F	3	Rejection	HIS
25432-T7	F	3	Rejection	HIS
25432-T8	F	3	Rejection	HIS
25432-T9	F	3	Rejection	HIS
11224-3	M	2	Progression	HIS
11228-11	M	2	Progression	HIS
11229-2	M	2	Progression	HIS
11229-4	M	2	Progression	HIS
11229-5	M	2	Progression	HIS		77
11229-6	M	2	Progression	HIS
11269-1	M	2	Progression	HIS
11269-3	M	2	Progression	HIS
11270-8	M	2	Progression	HIS
11333-1	M	1	Progression	HIS
11335-2	M	2	Progression	HIS
11335-3	M	2	Progression	HIS
11335-4	M	2	Progression	HIS
11335-5	M	2	Progression	HIS
11336-2	M	1	Progression	HIS
11337-1	M	2	Progression	HIS
11337-2	M	2	Progression	HIS
11337-3	M	2	Progression	HIS
11342-9	M	2	Progression	HIS
11356-2	M	1	Progression	HIS
11356-4	M	1	Progression	HIS
11356-5	M	1	Progression	HIS
11412-3 (11419-3)	M	1	Progression	HIS
11420_1	M	1	Progression	HIS
11423_1	M	1	Progression	HIS
11431-14	M	1	Progression	HIS
11437_3	M	1	Progression	HIS
11463-4	M	2	Progression	HIS
11514-2	M	1	Progression	HIS
11523-2	M	1	Progression	HIS
11523-3	M	1	Progression	HIS
11527-2	M	1	Progression	HIS
11540-1	M	1	Progression	HIS
11543-5	M	1	Progression	HIS
11547-1	M	1	Progression	HIS
11547-2	M	1	Progression	HIS
11547-3	M	1	Progression	HIS
11549-1	M	1	Progression	HIS
11552-10	M	1	Progression	HIS
11552-11	M	1	Progression	HIS
11552-9	M	1	Progression	HIS
11628-2	M	1	Progression	HIS
11642-2	M	1	Progression	HIS
11642-3	M	1	Progression	HIS
11642-4	M	1	Progression	HIS
11642-5	M	1	Progression	HIS
11673-1	M	2	Progression	HIS
11711-2	M	1	Progression	HIS
11711-4	M	1	Progression	HIS
11717-1	M	1	Progression	HIS
11717-2	M	1	Progression	HIS
11740-1	M	2	Progression	HIS
11740-6	M	2	Progression	HIS
11741-1	M	2	Progression	HIS
11743-9	M	2	Progression	HIS
11750_5	M	1	Progression	HIS
11750_6	M	1	Progression	HIS
11764-2	M	1	Progression	HIS
11764-3	M	1	Progression	HIS
11764-4	M	1	Progression	HIS
11764-5	M	1	Progression	HIS
25402-11	M	3	Progression	HIS
25402-3	M	3	Progression	HIS
25405-T4	M	3	Progression	HIS
25419-T2	M	3	Progression	HIS
544-3	M	1	Progression	HIS
546-2	M	1	Progression	HIS
547-8	M	1	Progression	HIS
547-9	M	1	Progression	HIS
548-1	M	1	Progression	HIS
548-2	M	1	Progression	HIS
549-3	M	1	Progression	HIS
549-4	M	1	Progression	HIS
11224-1	M	2	Regression	HIS
11224-4	M	2	Regression	HIS
11224-5	M	2	Regression	HIS
11229-1	M	2	Regression	HIS
11269-2	M	2	Regression	HIS
11270-1	M	2	Regression	HIS
11270-2	M	2	Regression	HIS
11336-1	M	1	Regression	HIS
11336-3	M	1	Regression	HIS
11356-3	M	1	Regression	HIS
11431-12	M	1	Regression	HIS
11431-13	M	1	Regression	HIS
11432-6	M	1	Regression	HIS
11452-2	M	1	Regression	HIS
11463-5	M	2	Regression	HIS
11514-1	M	1	Regression	HIS
11540-2	M	1	Regression	HIS
11543-7	M	1	Regression	HIS
11673-6	M	2	Regression	HIS
11674-5	M	2	Regression	HIS
25421-T6	M	3	Regression	HIS
545-6	M	1	Regression	HIS
11262-1	M	2	Rejection	HIS
11262-2	M	2	Rejection	HIS
11270-3	M	2	Rejection	HIS
11416_3	M	1	Rejection	HIS						23
11418-4 (11419-4)	M	1	Rejection	HIS
11431-15	M	1	Rejection	HIS
11432-5	M	1	Rejection	HIS
11432-7	M	1	Rejection	HIS
11452-1	M	1	Rejection	HIS
11505-1	M	1	Rejection	HIS
11505-2	M	1	Rejection	HIS			21
11516-1	M	1	Rejection	HIS
11539-2	M	1	Rejection	HIS
11642-1	M	1	Rejection	HIS
25400-T5	M	3	Rejection	HIS
25409-6	M	3	Rejection	HIS
25420-T4	M	3	Rejection	HIS
25421-T2	M	3	Rejection	HIS
25423-T3	M	3	Rejection	HIS
25423-T4	M	3	Rejection	HIS
544-2	M	1	Rejection	HIS
	# of HIS mice			%
	Male	Female	Total	% male	% female	% total
Progression	73	34	107	62.3932	31.7757	47.7679
Regression	23	18	41	19.6581	16.8224	18.3036
Rejection	21	55	76	17.9487	51.4019	33.9286
Sum	117	107	224	100	100	100
Tumor outcome	# of mice (non-reconstituted)
Progression	55
Regression	1
Rejection	0
Fig 1B
Tumor outcome	# of mice (rechallenged HIS)
Progression	10
Rejection	21
No tumor	7
Fig 1C
Tumor growth outcome	Mouse ID	Days between primary rejection and rechallenge
No tumor/rejection	1	91
No tumor/rejection	2	70
No tumor/rejection	3	118
No tumor/rejection	4	153
No tumor/rejection	5	180
No tumor/rejection	6	180
No tumor/rejection	7	76
No tumor/rejection	8	75
No tumor/rejection	9	75
No tumor/rejection	10	83
No tumor/rejection	11	75
No tumor/rejection	12	72
No tumor/rejection	13	79
No tumor/rejection	14	83
No tumor/rejection	15	83
No tumor/rejection	16	83
No tumor/rejection	17	75
No tumor/rejection	18	83
No tumor/rejection	19	75
No tumor/rejection	20	111
No tumor/rejection	21	282
No tumor/rejection	22	97
No tumor/rejection	23	90
No tumor/rejection	24	107
No tumor/rejection	25	87
No tumor/rejection	26	66
No tumor/rejection	27	83
Progression	28	118
Progression	29	167
Progression	30	180
Progression	31	184
Progression	32	156
Progression	33	209
Progression	34	169
Progression	35	94
Progression	36	87
Progression	37	91

## Sheet: Fig 2
Fig 2A-C
Animal ID	TOSS	Sex	Genotype	Batch	Outcome	CD8/CD3	CD4/CD3	Foxp3/CD4	Tnaive/CD4conv.	Tnaive/CD8	hCD45/ul	hCD3/ul	CD4Tconv count	CD8 count	Treg count	CD8/Foxp3 ratio	CD4Tconv/foxp3	CD4 to CD8 ratio
11338-6	858	F	CB-StRG	1	Progression	48.9	45.5	7.79	48.5	82	101.881	70.6037	32.1247	34.5252	2.50251	13.7962	11.733	0.93047
11352-2	891	F	CB-StRG	1	Progression	34.1	49.1	5.88	21.2	50.8	135.552	3.18548	1.56407	1.08625	0.0919673	11.8112	16.0034	1.43988
11352-6	891	F	CB-StRG	1	Progression	TOO FEW	TOO FEW	TOO FEW	TOO FEW	TOO FEW	43.3498	0.424828	TOO FEW CD3	TOO FEW CD3	TOO FEW CD3	TOO FEW CD3	TOO FEW CD3	TOO FEW CD3
11716-4	941	F	CB-StRG	1	Progression	55.9	39.4	6.99	79	93.1	30.0733	16.4501	6.48134	9.19561	0.453046	20.2973	13.0615	0.70483
11716-5	941	F	CB-StRG	1	Progression	65.1	28.7	4.41	81	94.5	37.2267	16.3053	4.67962	10.6147	0.206371	51.4352	21.2245	0.44086
11716-6	941	F	CB-StRG	1	Progression	29	64.1	16.51	20.6	77.7	52.1	41.3153	26.4831	11.9814	4.37236	2.74027	5.00303	2.21034
11716-11	941	F	CB-StRG	1	Progression	36.9	55.1	10.37	72.7	89.8	82.86	23.3665	12.875	8.62225	1.33513	6.45797	8.42816	1.49322
11413-5 (11415-5)	752 Cohort 1	F	CB-StRG	1	Progression	35.7	53.6	Not measured	Not measured	66.7	12.3667	1.87973	Not measured	0.671064	Not measured	Not measured	Not measured	1.5014
11414-7 (11403-7)	752 Cohort 1	F	CB-StRG	1	Progression	43.8	47.9	Not measured	Not measured	71.4	48.5094	6.88834	Not measured	3.01709	Not measured	Not measured	Not measured	1.09361
11611-5	855 cohort-1	F	CB-StRG	1	Progression	62.4	31	7.74	61.8	82	149.849	20.9789	6.50345	13.0908	0.503367	26.0065	11.9199	0.496795
11611-9	855 cohort-1	F	CB-StRG	1	Progression	66.8	25.2	7.5	60	78.1	67.4447	4.12762	1.04016	2.75725	0.0780119	35.3439	12.3333	0.377246
11612-7	855 cohort-1	F	CB-StRG	1	Progression	56.4	38.6	9.27	30.5	54.8	59.1878	7.99035	3.08428	4.50656	0.285912	15.762	9.78749	0.684397
11612-8	855 cohort-1	F	CB-StRG	1	Progression	59.1	34.5	13.6	28.2	65.6	124.583	9.70501	3.34823	5.73566	0.455359	12.5959	6.35294	0.583756
11453-6	960	F	FL-StRG	1	Progression	48.4	48	0.67	75.3	84	314.09	58.7348	28.1927	28.4276	0.188891	150.498	146.269	0.991736
11623-5	960	F	FL-StRG	1	Progression	49.5	47.3	0.71	70.4	87.9	475.085	65.0866	30.786	32.2179	0.21858	147.396	138.31	0.955556
546-2	781	M	CB-StRG	1	Progression	51.9	39.6	10.3	49.7	68.5	492.624	43.8436	17.3621	22.7548	1.78829	12.7243	8.64078	0.763006
548-1	781	M	CB-StRG	1	Progression	45.4	41.8	10.7	17.5	24.9	515.708	88.1861	36.8618	40.0365	3.94421	10.1507	8.34579	0.920705
549-4	781	M	CB-StRG	1	Progression	48.2	41.1	12.1	31.2	74.9	249.493	22.3796	9.198	10.7869	1.11296	9.69214	7.26446	0.852697
544-3	781	M	CB-StRG	1	Progression	47.2	44.2	16.7	18.7	36.2	221.456	23.9173	10.5714	11.289	1.76543	6.39445	4.96407	0.936441
547-8	781	M	CB-StRG	1	Progression	54.9	34.5	5.33	51.2	73	386.551	20.6031	7.10809	11.3111	0.378861	29.8556	17.6923	0.628415
547-9	781	M	CB-StRG	1	Progression	45.3	47	5.51	64.8	83.6	277.115	33.5309	15.7595	15.1895	0.86835	17.4924	16.951	1.03753
548-2	781	M	CB-StRG	1	Progression	50.3	43.7	22.7	25.5	34.9	308.599	70.9778	31.0173	35.7018	7.04093	5.07062	3.39207	0.868787
549-3	781	M	CB-StRG	1	Progression	49.1	41.2	10.4	23.5	51.8	604.737	46.2019	19.0352	22.6851	1.97966	11.4591	8.54808	0.839104
11750_5	844	M	CB-StRG	1	Progression	61.1	34	3.64	Not measured	Not measured	10.7171	3.06508	1.04213	1.87276	0.0379334	49.3697	25.9615	0.556465
11750_6	844	M	CB-StRG	1	Progression	77.7	11	3.12	Not measured	Not measured	52.2079	5.03807	0.554187	3.91458	0.0172906	226.398601398601 (statistical outlier)	31.0577	0.14157
11333-1	858	M	CB-StRG	1	Progression	34.3	59.8	6.51	49.2	75.5	31.0666	25.6299	15.3267	8.79107	0.997768	8.81073	14.3164	1.74344
11336-2	858	M	CB-StRG	1	Progression	47.8	42.4	6.9	24.9	43.7	15.4759	13.9283	5.90561	6.65774	0.407487	16.3385	13.4928	0.887029
11356-2	891	M	CB-StRG	1	Progression	67.6	21.2	5.46	50	88.3	139.53	8.39971	1.78074	5.6782	0.0972283	58.4007	17.3077	0.313609
11356-4	891	M	CB-StRG	1	Progression	35.7	59.8	2.64	36.7	59.2	72.7799	11.4264	6.83301	4.07924	0.180391	22.6133	36.7803	1.67507
11356-5	891	M	CB-StRG	1	Progression	31.9	58.8	4.49	32.2	59.4	83.1681	6.83641	4.01981	2.18082	0.18049	12.0828	21.1804	1.84326
11543-5	891	M	CB-StRG	1	Progression	33.3	50	1.96	32	44.1	50.9235	1.6652	0.832599	0.554511	0.0163189	33.9796	50	1.5015
11547-1	891	M	CB-StRG	1	Progression	23.3	65	7.69	27.8	35.7	96.808	1.84903	1.20187	0.430825	0.0924239	4.6614	12.0026	2.7897
11547-2	891	M	CB-StRG	1	Progression	37	28.3	25	14.8	63.8	184.09	2.24589	0.635588	0.83098	0.158897	5.22968	3	0.764865
11547-3	891	M	CB-StRG	1	Progression	51.2	34.3	11.6	43.3	88.3	146.233	3.43647	1.17871	1.75947	0.13673	12.8682	7.5	0.669922
11549-1	891	M	CB-StRG	1	Progression	18.8	39.3	20.12	22.2	68.5	56.9333	38.4869	15.1254	7.23554	3.04322	2.37759	3.89165	2.09043
11552-9	891	M	CB-StRG	1	Progression	20.8	67.4	29.48	14.6	61.7	38.2467	34.3455	23.1489	7.14387	6.82429	1.04683	2.34735	3.24038
11552-10	891	M	CB-StRG	1	Progression	12.5	83.1	8.99	7.52	59.8	24.16	23.2902	19.3542	2.91128	1.73994	1.67321	9.98888	6.648
11552-11	891	M	CB-StRG	1	Progression	14.2	81.7	12.7	4.39	42.6	37.8133	36.4899	29.8122	5.18156	3.78615	1.36856	6.74803	5.75352
11711-2	915	M	CB-StRG	1	Progression	37.8	40.6	20.42	18	54.8	10.7533	5.86057	2.37939	2.21529	0.485871	4.55942	3.81489	1.07407
11711-4	915	M	CB-StRG	1	Progression	30.8	58.1	26.29	27.2	65.3	58.2867	25.9376	15.0697	7.98877	3.96183	2.01643	2.66641	1.88636
11717-1	915	M	CB-StRG	1	Progression	47.9	36.6	15.82	44.8	78.3	10.7667	7.6228	2.78994	3.65132	0.441369	8.27271	5.23388	0.764092
11717-2	915	M	CB-StRG	1	Progression	48.5	39.9	15.48	36.6	69.2	18.1133	12.1903	4.86392	5.91228	0.752935	7.85232	5.30362	0.82268
11642-2	930	M	CB-StRG	1	Progression	37.3	57.2	17.85	37.7	84.6	32.6133	26.906	15.3902	10.0359	2.74716	3.65321	4.56583	1.53351
11642-3	930	M	CB-StRG	1	Progression	41.1	54.3	12.2	44.5	89	57.2333	52.3113	28.405	21.4999	3.46541	6.20415	7.0082	1.32117
11642-4	930	M	CB-StRG	1	Progression	23.9	63.3	23.7	31.4	82.4	82.4733	65.4838	41.4513	15.6506	9.82395	1.59311	3.13924	2.64854
11642-5	930	M	CB-StRG	1	Progression	38.6	54.3	16.37	48.4	93	38.4667	23.8493	12.9502	9.20584	2.11995	4.34249	5.04582	1.40674
11764-2	941	M	CB-StRG	1	Progression	42.3	41	17.19	28.2	52.7	25.6333	8.79223	3.60482	3.71911	0.619668	6.00179	4.72949	0.969267
11764-3	941	M	CB-StRG	1	Progression	37.6	50.5	11.47	56.5	81.7	31.86	6.91362	3.49138	2.59952	0.400461	6.49132	7.61988	1.34309
11764-4	941	M	CB-StRG	1	Progression	40.9	46	13.46	39.4	72.3	14.14	4.3127	1.98384	1.76389	0.267025	6.60572	6.27786	1.12469
11764-5	941	M	CB-StRG	1	Progression	45.9	14.1	13.69	36.2	19.8	46.2933	27.3594	3.85767	12.5579	0.528115	23.7788	6.23083	0.30719
11412-3 (11419-3)	752 Cohort 1	M	CB-StRG	1	Progression	50.6	42.2	Not measured		81.1	28.7197	7.17994	Not measured	3.63305	Not measured			0.833992
11420_1	752 Cohort 2	M	CB-StRG	1	Progression	40.3	46.7	15.7	33.1	62.5	418.088	57.2781	26.7489	23.0831	4.19957	5.49653	5.33758	1.15881
11423_1	752 Cohort 2	M	CB-StRG	1	Progression	33.9	60.4	16.76	2.37	45.4	14.0869	11.2272	6.78125	3.80603	1.13654	3.3488	4.9821	1.78171
11437_3	752 Cohort 2	M	CB-StRG	1	Progression	27.1	63.3	33.8	8.36	59.6	93.5029	26.5548	16.8092	7.19636	5.68151	1.26663	1.94675	2.33579
11523-2	855 cohort-1	M	CB-StRG	1	Progression	74.1	23.5	5.75	47.6	83.9	17.4624	6.00705	1.41166	4.45122	0.0811703	54.8381	16.3913	0.317139
11523-3	855 cohort-1	M	CB-StRG	1	Progression	TOO FEW CD3	TOO FEW CD3	TOO FEW CD3	TOO FEW CD3	TOO FEW CD3	37.0777	0.593244	TOO FEW CD3	TOO FEW CD3	TOO FEW CD3	TOO FEW CD3	TOO FEW CD3	TOO FEW CD3
11527-2	855 cohort-1	M	CB-StRG	1	Progression	TOO FEW	TOO FEW	TOO FEW	TOO FEW	TOO FEW	20.1325	0.102676	TOO FEW CD3	TOO FEW CD3	TOO FEW CD3	TOO FEW	TOO FEW	TOO FEW
11540-1	855-C2	M	CB-StRG	1	Progression	49.4	46.8	2.67	78.4	81.1	93.1947	13.1405	6.14973	6.49138	0.164198	39.5339	36.4419	0.947368
11431-14	910	M	FL-StRG	1	Progression	53.1	35.2	9.18	40.3	56.2	64.1453	15.0741	5.3061	8.00437	0.4871	16.4327	9.74946	0.6629
11514-2	960	M	FL-StRG	1	Progression	52.1	43.4	1.49	45.3	77.2	114.545	30.0108	13.0247	15.6356	0.194068	80.5678	66.1074	0.833013
11628-2	960	M	FL-StRG	1	Progression	69.1	27.5	1.4	43.1	62.8	471.45	75.432	20.7438	52.1235	0.290413	179.481	68.4286	0.397974
11338-2	858-SCT1001	F	CB-StRG	2	Progression	12.6	82.5	6.49	15.3	73.4	200.327	195.519	150.012	24.6354	10.4686	2.35327	14.3297	6.54762
11338-3	858-SCT1001	F	CB-StRG	2	Progression	22.8	72.2	7.44	31.6	61	52.1133	31.268	20.7243	7.1291	1.67962	4.24448	12.3387	3.16667
11341-4	858-SCT1001	F	CB-StRG	2	Progression	28.1	65	13.02	18.4	52.6	128.853	103.598	58.1807	29.1111	8.76751	3.32034	6.63594	2.31317
11341-12	858-SCT1001	F	CB-StRG	2	Progression	28.1	63.6	7.6	49.7	74.7	44.14	35.5327	20.7231	9.98469	1.71751	5.81347	12.0658	2.26335
11339-8	858-SE 0102	F	CB-StRG	2	Progression	37.3	53.6	9.49	36.2	70.5	117.787	38.7518	18.4654	14.4544	1.97117	7.33293	9.36776	1.437
11339-9	858-SE 0102	F	CB-StRG	2	Progression	20.2	71.8	17.37	34	93.2	11.4	8.6868	5.07078	1.75473	1.08339	1.61967	4.68048	3.55446
11339-10	858-SE 0102	F	CB-StRG	2	Progression	23.4	64.4	16.42	27.7	77.7	55.22	12.9767	6.86945	3.03655	1.37222	2.21287	5.00609	2.75214
11340-5	858-SE 0102	F	CB-StRG	2	Progression	34.4	58.5	13.41	53	85.3	14.26	11.736	5.82198	4.03718	0.92067	4.38504	6.32364	1.70058
11340-6	858-SE 0102	F	CB-StRG	2	Progression	24.2	68.5	9.2	36.2	82.4	15.38	11.1044	6.83823	2.68726	0.699797	3.84005	9.77174	2.83058
11715-7	941(tumor vac)	F	CB-StRG	2	Progression	74.9	20.5	17.35	22.8	83.8	16.5867	12.8215	2.15004	9.6033	0.456028	21.0586	4.7147	0.273698
11718-3	941(tumor vac)	F	CB-StRG	2	Progression	63.1	29.2	14.63	24.7	68.3	79.52	78.8043	19.168	49.7255	3.36649	14.7707	5.69378	0.462758
11719-9	941(tumor vac)	F	CB-StRG	2	Progression	49.3	43	19.13	46.1	90.9	57.9733	47.3642	16.2118	23.3506	3.89613	5.99327	4.161	0.872211
11466-4RE	961	F	FL-StRG	2	Progression	25.6	72	18.6	17.6	71.2	79.6477	69.7714	40.8414	17.8615	9.34378	1.91159	4.37097	2.8125
11675-7	962	F	FL-StRG	2	Progression	37	58.6	4.12	63.8	82.4	191.302	32.1388	18.0046	11.8913	0.775932	15.3252	23.2039	1.58378
11230-10	1065	F	FL-StRG	2	Progression	40.6	53.8	2.41	76.1	73.8	155.261	47.1993	24.3775	19.1629	0.611976	31.3131	39.834	1.32512
11234-4	1065	F	FL-StRG	2	Progression	46.3	46.6	4.29	69.1	90.5	121.342	16.8666	7.35679	7.80922	0.337186	23.16	21.8182	1.00648
11335-2	858-SCT1001	M	CB-StRG	2	Progression	27.1	63.5	12.05	44.8	80.8	49.3267	39.4613	21.8004	10.694	3.01948	3.54167	7.21992	2.34317
11335-3	858-SCT1001	M	CB-StRG	2	Progression	31	57.1	9.7	49.9	78.8	57.5667	25.6747	13.1356	7.95917	1.42205	5.59698	9.23711	1.84194
11335-4	858-SCT1001	M	CB-StRG	2	Progression	17.9	73.4	17.89	41.8	81.1	4.41333	3.35855	1.99186	0.60118	0.441019	1.36316	4.51649	4.10056
11335-5	858-SCT1001	M	CB-StRG	2	Progression	36.1	52.1	10.74	54.3	78.8	33.1133	15.2321	7.00744	5.4988	0.85232	6.45157	8.2216	1.44321
11337-1	858-SE 0102	M	CB-StRG	2	Progression	43.1	49.8	10.84	61.3	88.1	6.66667	5.92667	2.53827	2.55439	0.31994	7.98397	7.93358	1.15545
11337-2	858-SE 0102	M	CB-StRG	2	Progression	48.8	43.2	10.04	26.9	70	4.66667	3.84067	1.39204	1.87425	0.16658	11.2513	8.35657	0.885246
11337-3	858-SE 0102	M	CB-StRG	2	Progression	49.6	44.3	16.85	33.9	55	3.52	2.76672	0.985428	1.37229	0.206523	6.64474	4.77151	0.893145
11342-9	858-SE 0102	M	CB-StRG	2	Progression	42.8	49.5	11.45	45.5	85.2	8.72	7.99624	3.40004	3.42239	0.453207	7.5515	7.50218	1.15654
11740-1	941(tumor vac)	M	CB-StRG	2	Progression	51.1	36.8	13.98	57.1	90.1	21.7133	16.6107	5.17138	8.48807	0.854561	9.93267	6.0515	0.720157
11740-6	941(tumor vac)	M	CB-StRG	2	Progression	72.4	20.2	12.12	24.6	80.1	29.1	27.1503	4.76591	19.6568	0.664705	29.5723	7.16997	0.279006
11741-1	941(tumor vac)	M	CB-StRG	2	Progression	72.2	22	17.31	32.1	75.5	13.36	13.2398	2.3535	9.55911	0.504197	18.9591	4.66782	0.304709
11743-9	941(tumor vac)	M	CB-StRG	2	Progression	71.7	21.6	15.65	33.7	73.7	21.8	21.4512	3.86894	15.3805	0.725136	21.2105	5.33546	0.301255
11463-4	961	M	FL-StRG	2	Progression	68.2	28.8	2.38	74.5	92.1	83.5829	31.5108	8.8573	21.4903	0.215987	99.4981	41.0084	0.422287
11673-1	962	M	FL-StRG	2	Progression	23	74.6	4.17	84.3	90.2	244.034	71.9902	51.4491	16.5577	2.23948	7.39355	22.9736	3.24348
11269-1	1060	M	FL-StRG	2	Progression	42.1	53.6	7.24	69.8	69.5	193.444	45.266	22.2245	19.057	1.75661	10.8487	12.6519	1.27316
11269-3	1060	M	FL-StRG	2	Progression	35.2	63.3	5.52	70	64.6	401.067	99.8658	59.3589	35.1528	3.48947	10.074	17.0109	1.7983
11270-8	1060	M	FL-StRG	2	Progression	35.9	61.3	7.74	74.1	79.6	379.533	61.1048	34.3483	21.9366	2.89919	7.56646	11.8475	1.70752
11224-3	1065	M	FL-StRG	2	Progression	51	42.4	2.95	80.5	91.9	112.911	12.759	5.16096	6.50708	0.159589	40.7739	32.339	0.831373
11228-11	1065	M	FL-StRG	2	Progression	34.3	61	3.71	79.9	91.8	259.008	52.8376	30.426	18.1233	1.19577	15.1562	25.4447	1.77843
11229-2	1065	M	FL-StRG	2	Progression	42.7	52.9	1.38	83.3	93.8	268.945	94.6686	48.4772	40.4235	0.6911	58.4915	70.1449	1.23888
11229-4	1065	M	FL-StRG	2	Progression	33.2	61.6	1.38	88.1	93.4	421.157	138.139	82.7964	45.8623	1.1743	39.0551	70.5072	1.85542
11229-5	1065	M	FL-StRG	2	Progression	46.4	45.9	4.5	78.1	91.3	286.552	51.5794	22.2308	23.9328	1.06537	22.4643	20.8667	0.989224
11229-6	1065	M	FL-StRG	2	Progression	47.6	47.1	2.1	74.1	68.2	224.482	73.6301	33.6047	35.0479	0.728276	48.1246	46.1429	0.989496
550-5	781	F	CB-StRG	1	Regression	52.7	36.5	8.79	33.2	59.6	211.338	18.1962	6.64162	9.5894	0.583798	16.4259	10.3754	0.6926
550-10	781	F	CB-StRG	1	Regression	36.5	46.4	6.2	49.3	58.2	311.477	17.7542	8.23795	6.48028	0.510753	12.6877	15.0806	1.27123
11551-5	891	F	CB-StRG	1	Regression	37.2	48.3	15	30.6	76.6	144.965	3.46467	1.67344	1.28886	0.251015	5.13458	5.66667	1.29839
11611-4	855 cohort-1	F	CB-StRG	1	Regression	70.4	23.8	5.82	63.8	79.4	77.0681	11.0978	2.64128	7.81286	0.153722	50.8245	16.1821	0.338068
11434-11	910	F	FL-StRG	1	Regression	27.1	69.1	20.34	24.3	47.1	174.354	97.2894	67.227	26.3654	13.674	1.92815	3.88889	2.54982
11434-8	910	F	FL-StRG	1	Regression	35.5	61.1	7.11	41.1	68	117.813	52.6625	32.1768	18.6952	2.28777	8.1718	12.9255	1.72113
11541-4	960	F	FL-StRG	1	Regression	34.5	53.7	5.32	39	67.9	760.869	67.6413	36.3234	23.3362	1.9324	12.0763	17.5752	1.55652
11546-3	960	F	FL-StRG	1	Regression	28.3	64.7	1.89	66.2	88.6	746.137	121.62	78.6884	34.4186	1.48721	23.143	51.3757	2.28622
11623-3	960	F	FL-StRG	1	Regression	53.6	41.9	1.75	54.1	78.9	804.575	115.859	48.5448	62.1003	0.849535	73.0992	55.8286	0.781716
11623-4	960	F	FL-StRG	1	Regression	65	31.2	1.43	47.2	81.5	793.299	214.191	66.8275	139.224	0.955634	145.688	68.8811	0.48
545-6	781	M	CB-StRG	1	Regression	56.4	33.3	4.74	42.9	45.4	613.185	54.3282	18.0913	30.6411	0.857527	35.7319	19.9367	0.590426
11336-1	858	M	CB-StRG	1	Regression	46.7	34.3	5.59	54	41.9	79.9646	49.738	17.0601	23.2276	0.953661	24.3563	16.8157	0.734475
11336-3	858	M	CB-StRG	1	Regression	62.5	32.4	8.21	43.7	30.8	29.9982	12.8992	4.17935	8.06201	0.343124	23.4959	11.1815	0.5184
11356-3	891	M	CB-StRG	1	Regression	64.2	25.2	5.98	53.6	83.6	225.862	17.5043	4.41109	11.2378	0.263783	42.6023	15.6522	0.392523
11543-7	891	M	CB-StRG	1	Regression	50.2	42.3	6.19	36.8	67.9	68.4927	4.73969	2.00489	2.37933	0.124103	19.1722	15.1535	0.842629
11540-2	855-C2	M	CB-StRG	1	Regression	TOO FEW CD3	TOO FEW CD3	TOO FEW CD3	TOO FEW CD3	TOO FEW CD3	104.931	0.346272	TOO FEW CD3	TOO FEW CD3	TOO FEW CD3	TOO FEW CD3	TOO FEW CD3	TOO FEW CD3
11431-12	910	M	FL-StRG	1	Regression	36.1	57.8	3.81	59.6	85	158.73	54.9205	31.744	19.8263	1.20945	16.3928	24.9869	1.60111
11431-13	910	M	FL-StRG	1	Regression	31	65.2	15.79	33.1	58.3	176.907	31.1357	20.3005	9.65206	3.20544	3.01115	5.30716	2.10323
11432-6	910	M	FL-StRG	1	Regression	28.9	68.6	8.37	32	67.8	146.761	68.2439	46.8153	19.7225	3.91844	5.03325	10.8841	2.3737
11452-2	960	M	FL-StRG	1	Regression	45.8	50.8	1.29	81.6	88.6	560.031	142.248	72.2619	65.1495	0.932179	69.8895	75.969	1.10917
11514-1	960	M	FL-StRG	1	Regression	62.1	35.4	1.78	57.8	84.8	34.6685	15.9475	5.64542	9.9034	0.100488	98.5527	55.1685	0.570048
11467-7	961	F	FL-StRG	2	Regression	43	54.2	1.24	56.6	91.1	74.2425	37.7894	20.2361	16.2494	0.253975	63.9805	79.6774	1.26047
11467-8	961	F	FL-StRG	2	Regression	45.1	51.7	6.81	49.7	87.6	132.456	36.1605	17.4237	16.3084	1.27313	12.8097	13.6858	1.14634
11675-8	962	F	FL-StRG	2	Regression	25.7	71.4	3.37	84.4	89	847.227	163.515	112.78	42.0233	3.93446	10.6808	28.6647	2.77821
11231-7	1065	F	FL-StRG	2	Regression	37.7	56.5	2.24	82.9	88.9	413.888	146.93	80.027	55.3927	1.85955	29.7882	43.0357	1.49867
11231-8	1065	F	FL-StRG	2	Regression	56.2	37	4.23	72.8	92.6	267.468	73.0188	25.45	41.0366	1.14282	35.9082	22.2695	0.658363
11233-7RE	1065	F	FL-StRG	2	Regression	54.8	39.4	3.69	77.1	94.8	154.747	37.7582	14.1329	20.6915	0.548951	37.6928	25.7453	0.718978
11234-3	1065	F	FL-StRG	2	Regression	34.2	60.5	2.85	70.3	94.1	195.36	54.5055	31.327	18.6409	0.939811	19.8347	33.3333	1.76901
11234-5	1065	F	FL-StRG	2	Regression	45.2	49.8	2.73	78.4	95.5	243.928	64.397	30.4021	29.1075	0.875504	33.2465	34.7253	1.10177
11463-5	961	M	FL-StRG	2	Regression	49.6	42.4	3.88	59.9	74.8	74.4641	17.2012	7.00887	8.53179	0.28298	30.1498	24.768	0.854839
11673-6	962	M	FL-StRG	2	Regression	24.7	72	3.15	80.6	85	416.135	77.401	53.9454	19.1181	1.75546	10.8907	30.7302	2.91498
11674-5	962	M	FL-StRG	2	Regression	38.5	56.3	2.92	79.6	81.5	279.896	34.7072	18.9148	13.3623	0.570572	23.4191	33.1507	1.46234
11269-2	1060	M	FL-StRG	2	Regression	50.5	48	6.02	82.2	84.4	255.245	104.906	46.7292	52.9774	3.03136	17.4765	15.4153	0.950495
11270-1	1060	M	FL-StRG	2	Regression	41.7	55.2	9.35	79.8	85.1	235.423	77.2186	37.4245	32.2002	3.98541	8.07952	9.39037	1.32374
11270-2	1060	M	FL-StRG	2	Regression	44.9	53.1	4.78	81.1	91.4	511.844	199.619	99.9558	89.629	5.06669	17.6898	19.728	1.18263
11224-1	1065	M	FL-StRG	2	Regression	41	52.8	2.7	80.3	87.5	188.721	34.9133	17.3835	14.3145	0.497724	28.7598	34.9259	1.2878
11224-4	1065	M	FL-StRG	2	Regression	61.6	35	4.43	82.9	91.4	105.997	22.8954	7.58067	14.1036	0.354993	39.7291	21.3544	0.568182
11224-5	1065	M	FL-StRG	2	Regression	34	60.4	3.21	79.5	91.6	261.39	78.9398	45.2956	26.8395	1.53052	17.5363	29.595	1.77647
11229-1	1065	M	FL-StRG	2	Regression	47.1	46.1	2.64	78.9	93.2	202.339	35.0047	15.3626	16.4872	0.426021	38.7005	36.0606	0.978769
11754_1	844	F	CB-StRG	1	Rejection	65.7	31	2.4	Not measured	Not measured	168.175	40.6984	12.6165	26.7389	0.302796	88.3065	40.3333	0.471842
11758_5	844	F	CB-StRG	1	Rejection	58.2	18.2	TOO FEW CD4	TOO FEW CD4	TOO FEW CD4	58.2157	0.972202	TOO FEW CD4	0.565821	TOO FEW CD4	TOO FEW CD4	TOO FEW CD4	0.312715
11758_7	844	F	CB-StRG	1	Rejection	70.3	26.3	3.77	Not measured	Not measured	129.336	20.8231	5.47647	14.6386	0.206463	70.902	25.5172	0.374111
11352-1	891	F	CB-StRG	1	Rejection	43.1	30.6	11.05	25.1	71.8	272.645	19.4396	5.94852	8.37847	0.657312	12.7466	7.8552	0.709977
11716-8	941	F	CB-StRG	1	Rejection	59.3	30.9	9.15	74	92.2	60.58	10.1169	3.12611	5.9993	0.286039	20.9737	9.5847	0.521079
11400_3	752 Cohort 2	F	CB-StRG	1	Rejection	30.4	55.8	11.53	22.5	71.6	83.6333	35.7114	19.927	10.8563	2.29758	4.72509	7.62359	1.83553
11400_7	752 Cohort 2	F	CB-StRG	1	Rejection	37.3	52.3	16.28	15.4	50.9	214.408	63.0359	32.9678	23.5124	5.36716	4.38079	5.11671	1.40214
11415_10	752 Cohort 2	F	CB-StRG	1	Rejection	53.7	37.6	14.48	39.8	78.8	174.799	44.9234	16.8912	24.1238	2.44584	9.8632	5.87707	0.700186
11415_9	752 Cohort 2	F	CB-StRG	1	Rejection	46.8	42.9	13.67	29.3	72.1	406.484	140.237	60.1617	65.6309	8.2241	7.98032	6.2692	0.916667
11613-10	855-C2	F	CB-StRG	1	Rejection	67.4	28	2.36	82.2	94.1	318.061	57.2509	16.0303	38.5871	0.378314	101.998	41.0593	0.41543
11613-8	855-C2	F	CB-StRG	1	Rejection	63.1	33.3	3.52	80.8	88.9	158.963	45.4634	15.1393	28.6874	0.532903	53.8322	27.1307	0.527734
11429-6	910	F	FL-StRG	1	Rejection	68.2	27.5	4.15	56.6	73	110.437	21.4247	5.8918	14.6117	0.24451	59.759	22.7711	0.403226
11433-16	910	F	FL-StRG	1	Rejection	28.8	67.7	6.3	56.9	81.1	305.067	73.2161	49.5673	21.0862	3.12274	6.75248	14.6984	2.35069
11541-3	960	F	FL-StRG	1	Rejection	39.2	52.5	3.35	68.9	90.2	956.752	132.989	69.819	52.1315	2.33894	22.2886	28.3582	1.33929
11541-5	960	F	FL-StRG	1	Rejection	47.2	44.5	0.58	67.9	83	1055.31	187.845	83.591	88.6628	0.484828	182.874854707478 (statistical outlier)	170.69	0.942797
11546-4	960	F	FL-StRG	1	Rejection	40.1	52.4	1.88	63.5	82.8	487.734	52.6753	27.6018	21.1228	0.518915	40.7057	52.0745	1.30673
11546-5	960	F	FL-StRG	1	Rejection	47.6	23.3	6.25	68.2	71.4	671.659	10.8137	2.51959	5.14732	0.157475	32.6867	14.672	0.489496
11546-6	960	F	FL-StRG	1	Rejection	45	48.4	1.19	60.2	85.2	402.899	41.4985	20.0853	18.6743	0.239015	78.1304	81.8487	1.07556
11546-7	960	F	FL-StRG	1	Rejection	50.1	43.8	1.07	65.4	80.6	240.29	37.4852	16.4185	18.7801	0.175678	106.901	90.7477	0.874251
11453-3	960	F	FL-StRG	1	Rejection	49.7	47.2	1.74	73.6	84.7	551.39	117.997	55.6948	58.6447	0.96909	60.5153	55.8621	0.949698
11453-4	960	F	FL-StRG	1	Rejection	28.4	67.6	1.44	74.8	89.3	980.891	127.516	86.2007	36.2145	1.24129	29.1749	67.9167	2.38028
11453-5	960	F	FL-StRG	1	Rejection	43.8	53.7	1.33	79.9	92.9	850.084	217.622	116.863	95.3183	1.55428	61.3265	73.2331	1.22603
11453-7	960	F	FL-StRG	1	Rejection	51	44.1	1.65	74.6	85.2	543.055	78.7429	34.7256	40.1589	0.572973	70.0886	59.5152	0.864706
11629-3	960	F	FL-StRG	1	Rejection	54.7	42.9	1.32	55.5	86.7	314.006	63.4293	27.2112	34.6958	0.359187	96.5953	74.3939	0.784278
11629-4	960	F	FL-StRG	1	Rejection	40.9	54.3	1.34	5.18	23.5	115.052	83.988	45.6055	34.3511	0.611114	56.2107	72.9851	1.32763
11629-5	960	F	FL-StRG	1	Rejection	55.4	33.2	4.04	53.2	67.3	324.419	19.4327	6.45166	10.7657	0.260647	41.3038	23.4901	0.599278
544-2	781	M	CB-StRG	1	Rejection	57.1	24.4	9.46	5.74	21.7	384.261	152.936	37.3164	87.3265	3.53013	24.7375	9.55603	0.42732
11642-1	930	M	CB-StRG	1	Rejection	17.5	78.4	6.25	7.82	55.1	205.707	202.21	158.532	35.3867	9.90827	3.57143	14.944	4.48
11418-4 (11419-4)	752 Cohort 1	M	CB-StRG	1	Rejection	70	30	Not measured	Not measured	64.3	1.60397	0.381745	NOT MEASURED	0.267222	NOT MEASURED	NOT MEASURED	NOT MEASURED	0.428571
11416_3	752 Cohort 2	M	CB-StRG	1	Rejection	32.1	56.8	18.74	22.5	69.5	379.787	85.8318	48.7525	27.552	9.13621	3.01569	4.32231	1.76947
11539-2	855-C2	M	CB-StRG	1	Rejection	57.2	36.2	1.22	58.3	79.8	152.5	17.8425	6.45899	10.2059	0.0787997	129.517	80.9836	0.632867
11431-15	910	M	FL-StRG	1	Rejection	36.4	57.8	5.42	60.4	79.6	153.757	41.9756	24.2619	15.2791	1.31499	11.6191	17.3063	1.58791
11432-5	910	M	FL-StRG	1	Rejection	33	63.3	7.52	45.4	70.6	92.6919	28.271	17.8956	9.32944	1.34575	6.93254	12.2207	1.91818
11432-7	910	M	FL-StRG	1	Rejection	35	62.4	13.58	33.8	59.9	128.237	55.0138	34.3286	19.2548	4.66183	4.13032	6.32548	1.78286
11505-1	960	M	FL-StRG	1	Rejection	31.4	59.7	2.87	69.2	86.4	93.5855	12.5405	7.48665	3.9377	0.214867	18.3262	33.5192	1.90127
11505-2	960	M	FL-StRG	1	Rejection	36.5	57.6	1.83	75.9	86.6	1260.44	245.785	141.572	89.7116	2.59077	34.6274	52.8962	1.57808
11516-1	960	M	FL-StRG	1	Rejection	41.8	50.3	0.83	55.6	81.1	229.952	17.4304	8.76748	7.2859	0.0727701	100.122	119.036	1.20335
11452-1	960	M	FL-StRG	1	Rejection	42.8	54	1.3	79.3	86.3	348.56	108.751	58.7254	46.5453	0.763431	60.9687	74.3077	1.26168
11265-5	1060	F	FL-StRG	2	Rejection	44.6	51.1	5.92	67.8	55.3	395.403	96.083	45.8579	42.853	2.90662	14.7432	15.777	1.14574
11265-10	1060	F	FL-StRG	2	Rejection	34.9	63.4	3.32	86.9	83.4	775.957	322.022	195.587	112.386	6.77818	16.5805	28.8554	1.81662
11265-11	1060	F	FL-StRG	2	Rejection	47.8	48.8	3.89	80.3	77.1	284.196	81.5643	37.7336	38.9877	1.54835	25.1802	24.3702	1.02092
11230-9	1065	F	FL-StRG	2	Rejection	33.8	60.1	3.74	80.1	91.2	294.662	90.1665	50.9387	30.4763	2.02671	15.0373	25.1337	1.77811
11233-6	1065	F	FL-StRG	2	Rejection	34.4	60.5	5.15	78.2	87.2	235.185	65.3816	36.8265	22.4913	2.03713	11.0407	18.0777	1.75872
11642-1	930	M	CB-StRG	2	Rejection	17.5	78.4	6.25	7.82	55.1	205.707	202.21	148.069	35.3867	9.90827	3.57143	14.944	4.48
11262-1	1060	M	FL-StRG	2	Rejection	52.1	44.1	7.4	72.7	69.6	360.46	50.8249	20.6207	26.4798	1.65862	15.9649	12.4324	0.846449
11262-2	1060	M	FL-StRG	2	Rejection	32.2	64.4	3.69	73.9	73.4	141.927	21.431	13.2909	6.90078	0.509278	13.5501	26.0976	2
11270-3	1060	M	FL-StRG	2	Rejection	38.4	59.5	6.1	83.6	91.8	586.155	201.051	110.653	77.2036	7.29715	10.58	15.1639	1.54948
Fig 2D
Treatment	ID	Tumor volume (mm3)
		Days post tumor implantation
		0	9	13	16	19	22	25	28	31	36	40	46	52	60
Isotype	11262-1	0	103.258	182.108	231.194	303.216	408.822	246.762	98.6083	37.6366	27.4046	21.2543	0	0	0
Isotype	11262-2	0	80.4946	124.503	194.508	240.945	265.031	285.894	138.581	37.3092	30.3492	20.1768	15.1857	0	0
Isotype	11265-10	0	103.647	194.722	269.286	424.912	430.1	464.736	277.793	184.215	131.335	60.6227	0	0	0
Isotype	11265-11	0	94.2392	121.306	210.194	193.544	105.106	106.675	90.6921	64.8991	0	0	0	0	0
Isotype	11265-5	0	228.825	235.363	297.089	327.876	298.356	275.684	174.735	64.876	39.3965	0	0	0	0
Isotype	11269-1	0	127.803	174.873	300.343	352.12	389.963	682.689	994.519	1220.23	1637.03	1701.81	2527.37
Isotype	11269-2	0	116.218	186.94	275.776	382.465	381.125	608.472	638.067	708.341	861.807	1137.99	1606.46	1168.53	699.02
Isotype	11269-3	0	53.7461	80.6813	128.785	219.802	296.572	397.069	540.848	646.049	813.013	999.211	1402.34	1523.36	2034.89
Isotype	11270-1	0	71.1771	97.8071	141.597	200.51	206.539	632.409	685.001	752.388	1100.43	1200.87	1181.63	710.47
Isotype	11270-2	0	83.9523	112.502	188.29	252.122	231.787	345.84	417.296	481.912	689.773	619.38	857.161	631.621	686.251
Isotype	11270-3	0	92.4948	125.393	239.672	367.665	336.356	484.307	570.103	679.035	514.849	218.051	67.392	0	0
Isotype	11270-8	0	91.2925	91.893	152.848	218.918	260.311	378.291	543.758	593.423	895.497	953.654	1205.62	1787.23	2552.15
aCD4	11266-10	0	188.34	432.886	511.838	664.352	943.453	1293.14	1501.45	2026.44	2674.74	3204.93	3512.17
aCD4	11271-4	0	86.3887	132.33	195.116	264.92	406.938	526.696	675.926	735.839	921.015	1179.97	1521.22	1964.59	2231.41
aCD4	11271-5	0	108.181	149.351	259.03	410.993	539.935	686.977	793.155	844.74	982.467	1259.2	1618.37	2163.45	3036.48
aCD4	11271-6	0	138.442	167.613	189.393	311.538	388.307	519.404	628.453	697.042	923.467	1104.63	1605.44	1808.17	2009.37
aCD4	11271-7	0	104.803	143.447	190.759	339.967	503.776	765.548	938.333	1096.67	1521	1916.35	2769.84
aCD4	11273-10	0	129.422	187.709	221.168	372.768	427.785	661.539	786.189	911.391	1303.19	2061.17	2295.96
aCD4	11273-11	0	143.942	254.318	359.89	504.041	731.591	964.035	1093.1	1335.92	1737.51
aCD4	11273-12	0	58.1972	84.5159	159.306	234.188	377.795	598.477	811.642	1049.26	1472.55	1875.75	2742.47	3468.58	4304.08
aCD4	11273-9	0	106.432	154.818	323.686	464.995	623.955	845.333	1005.12	1332.96	1888.89	2460.13	3427.31
aCD8	11264-4	0	100.685	227.313	364.536	542.049	609.037	513.132	399.553	221.718	96.7938	51.2766	86.0934	42.7731	0
aCD8	11264-5	0	126.377	203.645	209.455	99.6732	59.0763	41.9503	0	0	0	0	0	0	0
aCD8	11264-6	0	135.151	219.293	265.586	384.551	235.551	240.024	241.85	224.3	173.495	161.495	136.593	277.235	420.35
aCD8	11264-7	0	139.628	303.814	360.731	540.659	699.279	934.427	1163.79	1145.2	1282.68	841.015	348.046	138.831	142.013
aCD8	11264-8	0	159.103	257.459	269.138	242.24	156.909	80.2408	45.5895	0	18.4832	15.6279	0	0	0
aCD8	11266-2	0	137.871	193.688	296.027	379.005	550.782	658.409	935.152	978.251	888.779	268.222	66.9307	82.5998	75.8834
aCD8	11266-6	0	158.643	238.913	303.749	479.161	441.555	451.341	552.239	541.447	437.34	213.862	87.8521	79.2297	58.4467
aCD8	11266-7	0	207.316	356.794	459.41	692.128	669.01	882.965	1061.5	1275.4	1263.58	1543.42	1572.52
aCD8	11268-7	0	98.3338	129.148	311.089	410.692	379.793	425.752	520.82	580.368	556.996	295.273	120.347	97.5421	71.2732
aCD8	11268-8	0	150.269	240.879	286.142	166.992	50.6189	51.1797	0	0	0	0	0	0	0
aCD4 & aCD8	11263-1	0	56.9699	30.4704	70.9121	129.687	207.305	295.532	365.7	431.558	522.783	626.684	687.525
aCD4 & aCD8	11263-2	0	100.387	163.805	275.035	358.379	454.807	670.511	832.249	1051.16	1616.89	2325.61	3230.47
aCD4 & aCD8	11265-3	0	89.015975*	180.752918*	229.133344*	314.514456*	397.5894*	excluded (mouse died early due to bad health)
aCD4 & aCD8	11265-4	0	119.07	154.105	234.099	348.792	430.022	586.867	739.545	884.533	1257.17	1691.78	2317.42	3708.39
aCD4 & aCD8	11267-4	0	72.645	91.3606	147.317	188.409	254.085	317.852	402.653	508.904	916.884	1284.86	2012.99
aCD4 & aCD8	11267-5	0	111.471	206.536	335.432	523.582	398.381	961.33	1168.99	1464.16	2167.82	2907.77	3663.79
aCD4 & aCD8	11267-6	0	120.916	294.657	387.858	480.145	619.824	929.28	1107.15	1269.36	1846.36
aCD4 & aCD8	11267-7	0	117.623	146.289	217.106	321.56	441.453	603.434	739.935	818.179	1240.03	1655.79	2504.66
aCD4 & aCD8	11272-10	0	83.5325	166.475	206.851	306.69	385.461	583.501	754.787	1053.09	1490.26	1685.75	2530.77	3312.46	4195.6
aCD4 & aCD8	11272-11	0	90.1765	151.073	215.822	270.126	343.361	575.432	677.602	874.008	1211.99	1551.84	2250.79	2663.07	3342.47
aCD4 & aCD8	11266-8	0	127.088	216.02	237.758	343.454	415.556	582.86	796.535	1040.52	1402.33	2021.38	2488.88

## Sheet: Fig 3
Fig. 3B
Mouse model	Mouse ID	HLA-II (% of EpCAM+hCD45-)
Non-reconstituted	1	0.24
Non-reconstituted	2	0.18
Non-reconstituted	3	0.11
Non-reconstituted	4	0.17
Non-reconstituted	5	0.049
HIS	6	1.06
HIS	7	14.5
HIS	8	9.84
HIS	9	8.21
HIS	10	4.75
HIS	11	0.53
Mouse ID	6	7	8	9	10	11
HLA-II/Tumor (%)	1.06	14.5	9.84	8.21	4.75	0.53
CD3 (cells/mg tumor)	8.25353	280.748	214.385	117.541	55.3596	17.9426
Fig. 3C
Mouse model	Mouse ID	HLA-II (% of EpCAM+hCD45-)
HIS progressor	1	0.526
HIS progressor	2	4.96
HIS progressor	3	1.58
HIS progressor	4	0.185
HIS progressor	5	0.158
HIS progressor	6	2.94
HIS regressor	7	18.9
HIS regressor	8	66.5
HIS regressor	9	8.18
HIS regressor	10	12.8
HIS regressor	11	9.04
HIS regressor	12	6.01
HIS regressor	13	25.1
HIS regressor	14	19.5

## Sheet: Fig 4
Fig 4C-D
	Tumor growth outcome	Tissue	Frequency
			Cluster name
ID			FC3-GZMK	FC2-Tem-PD1Low	FC8-Treg	FC5-Tex	FC10-Treg-4-1BB	FC11	FC7-GZMB&GNLY	FC6-CXCL13	FC9-Treg-HLA-DR	FC4	FC1-Tnaïve/Tcm
11229-6	Progression	Blood	0.104	4.24	1.29	0	0.0418	0.0626	0	0.188	0.209	0.856	93
11229-5	Progression	Blood	0.113	3.58	6.15	0.0161	0	0.161	0.0322	0.177	0.902	1.4	87.5
11230-10	Progression	Blood	2.59	64.3	2.77	0.01	0.01	0.25	0.03	0.02	0.39	8.78	20.9
11228-11	Progression	Blood	0.747	6.09	7.59	0.286	0.0318	0.302	0.302	0.286	2.02	3.34	79
11224-3	Progression	Blood	0.182	2.55	2.73	0	0	0.182	0	0	0.545	1.09	92.7
11234-4	Progression	Blood	0.71	32.8	5.27	0.101	0	1.42	0.101	0.203	1.42	13.2	44.8
11229-1	Regression	Blood	2.37	28.8	21.7	0.72	0.03	3.4	1.14	0.04	1.51	11.3	29
11224-1	Regression	Blood	5.99	65.4	3.51	0	0.02	0.47	0.08	0.07	0.19	1.2	23.1
11233-7RE	Regression	Blood	10.8	50.7	3.9	0.04	0.05	1.8	0.59	0.03	0.2	2.12	29.7
11231-8	Regression	Blood	2.08	50.1	7.91	0.02	0.06	0.43	0.09	0	0.55	3.83	35
11224-4	Regression	Blood	8.51	45.9	3.34	0	0	1.22	0.912	0	0.304	3.04	36.8
11231-7	Regression	Blood	5.08	40.2	3.72	0	0.0191	0.497	0.0382	0.0191	0.21	0.974	49.3
11234-3	Regression	Blood	1.59	31.3	6.37	0	0	1.33	0	0	1.86	6.63	50.9
11234-5	Regression	Blood	5.44	53.2	2.45	0	0.014	0.0979	0.014	0.014	0.532	1.87	36.3
11229-6	Progression	Tumor	0.187	8.22	1.31	19.4	0.748	0.748	0.187	2.24	4.11	52.9	9.91
11229-5	Progression	Tumor	0	2.52	13.2	5.27	11.3	11.2	12.7	9.01	14.4	14.7	5.76
11230-10	Progression	Tumor	0.42	17.4	2.62	2.94	1.1	1.4	2.41	5.26	2.62	61.6	2.29
11228-11	Progression	Tumor	0.0943	7.35	19.5	1.23	7.54	4.62	1.7	1.6	22.5	25.8	8.01
11224-3	Progression	Tumor	0	6.47	9.91	14.7	3.88	1.29	2.59	0.431	13.4	17.2	30.2
11234-4	Progression	Tumor	0.12	3.2	4.49	12.4	2.55	2.49	8.81	24.1	6.41	31.7	3.75
11229-1	Regression	Tumor	0.701	15.1	8.99	9.21	0.93	2.42	7.26	4.41	11.1	37.2	2.7
11224-1	Regression	Tumor	2.6	30.3	3.29	1.91	0.159	11.2	12.3	5.2	2.44	27.5	3.18
11233-7RE	Regression	Tumor	1.25	8.27	5.04	0.775	0.345	18.2	29.8	15.3	1.03	18.2	1.72
11231-8	Regression	Tumor	0.45	24.8	5.71	0.91	0.66	2.1	10.3	9.29	2.82	39.1	3.93
11224-4	Regression	Tumor	0.16	2.26	2.79	3.36	0.913	4.54	42.5	27.9	2.19	12.1	1.21
11231-7	Regression	Tumor	0.348	14.3	5.42	1.03	0.29	14.7	5.21	5.79	2.63	47.6	2.63
11234-3	Regression	Tumor	0.12	4.26	2.83	2.41	0.75	7.77	41.8	17.3	1.8	18.9	2.06
11234-5	Regression	Tumor	1	16.5	2.17	1.28	0.278	3.62	7.91	13.4	1.78	46.5	5.62

## Sheet: Fig 5
Fig 5G
Fig 5H (Not enough data for progressor 2)

## Sheet: Fig 6
Fig 6A
ET ratio	Tumor survival (%) after CD4 co-culture
	HT-29			RKO			Raji
10	1.86199	3.0343	4.46996	92.7038	91.2606	91.9353	92.2532	90.558	88.5163
5	1.40242	3.16291	2.67906	94.9721	92.4926	93.4893	93.3671	92.2453	91.0472
2.5	3.52544	4.14619	5.70934	94.9091	94.3147	94.4202	93.5667	93.1338	91.9984
1.25	5.6248	5.52849	6.93489	94.3281	94.3626	94.7646	93.7468	93.3428	93.3198
0.625	8.62158	13.188	9.92952	94.9283	94.1727	94.2228	94.4428	93.5194	92.9244
0.3	26.6316	41.0148	13.4656	95.3831	94.9431	95.513	95.1657	94.6548	93.4778
0	94.6379	95.1202	95.3066	94.8765	93.229	93.1936	95.1222	94.5113	93.2186
ET ratio	Tumor survival (%) after CD8 co-culture
	HT-29	RKO
10	3.73778	88.4221
5	18.5969	92.3564
2.5	66.107	93.5113
1.25	79.9587	94.3914
0.625	83.0753	94.4433
0.3	86.9835	94.8705
0	94.0004	93.3143
Fig 6B
	Tumor cell survival (%)
	Well-1	Well-2	Well-3
Raji+CD4	98.2581	98.6356	98.8287
RKO+CD4	98.647	99.0099	99.0353
HT-29	88.2591	88.6869	91.1943
HT-29+CD4	36.9453	25	19.3615
HT-29+CD4+aHLA-I	27.6289	19.5473	26.8994
HT-29+CD4+aHLA-II	73.6521	79.9189	82.0122
Fig 6C
	Frequency (% of CD4 Tconv)
	CD4 alone			+Raji			+RKO			+HT-29
	Well-1	Well-2	Well-3	Well-1	Well-2	Well-3	Well-1	Well-2	Well-3	Well-1	Well-2	Well-3
GZMB	2.26	1.64	2.63	2.25	1.52	0.855	3.73	4	3.95	87.9	84.9	86.2
PRF1	1.6	2.19	3.1	2.25	3.03	4.74	1.02	0.75	1.37	24.6	18.3	18.7
Fig 6D
	Frequency (% of CD4)
	Well-1	Well-2	Well-3
Raji+CD4	1.72	1.61	1.2
RKO+CD4	1.22	1.27	1.72
HT-29+CD4	94	95.9	97.6
Fig 6E
	% tumor cell survival
	Well-1	Well-2	Well-3
HT-29 alone	75.5	72	60
HT-29+CD4, media	31.7	16.5	33
HT-29+CD4, CMA	56	58.7	45.5
Fig 6F
	Frequency (% of CD4 Tconv)
	CD4 alone			+Raji			+RKO			+HT-29
	Well-1	Well-2	Well-3	Well-1	Well-2	Well-3	Well-1	Well-2	Well-3	Well-1	Well-2	Well-3
IFNγ	0	0	0	0.187	0.413	0.156	0.169	0.125	0.258	43.1	62.9	61.6
TNFα	1.31	0.615	1.11	0.281	0.62	0.855	1.36	1.5	1.55	39	58.6	53.8
IL2	1.75	1.78	2.11	1.22	1.31	1.87	1.36	1.88	1.29	11.1	16	15.8
Fig 6G
	% tumor cell survival
	Well-1	Well-2	Well-3
HT-29 alone	88.8205	92.2494	86.0656
HT-29+CD4, media	19.3182	19.6923	14.6968
HT-29+CD4, aTNFα	39.304	35.3122	35.5533
